# Supplementary material for: Physiological and transcriptomic analyses reveal the mechanisms underlying the salt tolerance of Zoysia japonica Steud
Source: BMC Plant Biol. 2020 Mar 14;20:114. doi: 10.1186/s12870-020-02330-6 (PMC7071773; doi:10.1186/s12870-020-02330-6)
Supplement: Supplementary file 4 — Additional file 4: Online Resource 3 Significant GO classification of DEGs in each comparison. [file 12870_2020_2330_MOESM4_ESM.xlsx]

## Sheet: Sheet1
Online Resource 3 Significant GO classification of DEGs in each comparison
Contrast	Category	Class	Numbers	padj	Genes
Z0041R vs Z0040R	molecular_function	thiamine pyrophosphate binding	6	0.000998369	Zjn_sc01309.1.g00010.1.am.mk/novel.18399/Zjn_sc00012.1.g06840.1.sm.mkhc/novel.42381/novel.5224/novel.2695
	molecular_function	vitamin binding	13	0.00112906	Zjn_sc01309.1.g00010.1.am.mk/novel.18399/Zjn_sc00012.1.g06840.1.sm.mkhc/Zjn_sc00063.1.g02480.1.sm.mk/novel.42381/novel.5224/novel.5065/novel.2695/Zjn_sc00100.1.g00350.1.am.mk/novel.27650/novel.27649/novel.23806/novel.21210
	molecular_function	sulfur compound binding	6	0.00112906	Zjn_sc01309.1.g00010.1.am.mk/novel.18399/Zjn_sc00012.1.g06840.1.sm.mkhc/novel.42381/novel.5224/novel.2695
	molecular_function	nutrient reservoir activity	7	0.00284799	Zjn_sc00116.1.g00400.1.cf.mkhc/novel.25803/Zjn_sc00065.1.g00300.1.am.mk/novel.14621/Zjn_sc10845.1.g00010.1.cf.mkhc/Zjn_sc00209.1.g00130.1.sm.mk/novel.36546
	molecular_function	endopeptidase inhibitor activity	6	0.00517202	Zjn_sc00004.1.g05010.1.am.mk/Zjn_sc00016.1.g03310.1.am.mk/Zjn_sc00009.1.g02970.1.am.mk/Zjn_sc00152.1.g00940.1.sm.mk/Zjn_sc00152.1.g00920.1.am.mk/Zjn_sc00152.1.g00960.1.am.mk
	molecular_function	peptidase inhibitor activity	6	0.00517202	Zjn_sc00004.1.g05010.1.am.mk/Zjn_sc00016.1.g03310.1.am.mk/Zjn_sc00009.1.g02970.1.am.mk/Zjn_sc00152.1.g00940.1.sm.mk/Zjn_sc00152.1.g00920.1.am.mk/Zjn_sc00152.1.g00960.1.am.mk
	molecular_function	peptidase regulator activity	6	0.00517202	Zjn_sc00004.1.g05010.1.am.mk/Zjn_sc00016.1.g03310.1.am.mk/Zjn_sc00009.1.g02970.1.am.mk/Zjn_sc00152.1.g00940.1.sm.mk/Zjn_sc00152.1.g00920.1.am.mk/Zjn_sc00152.1.g00960.1.am.mk
	molecular_function	endopeptidase regulator activity	6	0.00517202	Zjn_sc00004.1.g05010.1.am.mk/Zjn_sc00016.1.g03310.1.am.mk/Zjn_sc00009.1.g02970.1.am.mk/Zjn_sc00152.1.g00940.1.sm.mk/Zjn_sc00152.1.g00920.1.am.mk/Zjn_sc00152.1.g00960.1.am.mk
	molecular_function	cofactor binding	24	0.00994701	Zjn_sc01309.1.g00010.1.am.mk/novel.18399/Zjn_sc00008.1.g07555.1.br/Zjn_sc00012.1.g06840.1.sm.mkhc/Zjn_sc00063.1.g02480.1.sm.mk/novel.42381/novel.5224/novel.5065/novel.2695/Zjn_sc00100.1.g00350.1.am.mk/Zjn_sc00037.1.g05610.1.am.mk/novel.1861/novel.27650/Zjn_sc00121.1.g00380.1.am.mk/Zjn_sc00078.1.g01240.1.sm.mk/Zjn_sc00057.1.g00720.1.am.mk/novel.37969/novel.2130/novel.27649/novel.9864/novel.11572/n…
	molecular_function	heme binding	28	0.0168778	Zjn_sc00044.1.g03010.1.am.mkhc/novel.39906/novel.25449/novel.25331/Zjn_sc00049.1.g02600.1.sm.mk/Zjn_sc00047.1.g00550.1.am.mk/novel.39857/Zjn_sc00174.1.g00110.1.am.mk/Zjn_sc00070.1.g00510.1.am.mkhc/novel.37574/novel.38022/novel.13988/Zjn_sc00039.1.g01960.1.am.mk/novel.5920/novel.38351/Zjn_sc00069.1.g00740.1.sm.mk/Zjn_sc00002.1.g09670.1.am.mk/novel.7362/novel.36795/novel.208/Zjn_sc00067.1.g00920.1.…
	molecular_function	tetrapyrrole binding	28	0.0168778	Zjn_sc00044.1.g03010.1.am.mkhc/novel.39906/novel.25449/novel.25331/Zjn_sc00049.1.g02600.1.sm.mk/Zjn_sc00047.1.g00550.1.am.mk/novel.39857/Zjn_sc00174.1.g00110.1.am.mk/Zjn_sc00070.1.g00510.1.am.mkhc/novel.37574/novel.38022/novel.13988/Zjn_sc00039.1.g01960.1.am.mk/novel.5920/novel.38351/Zjn_sc00069.1.g00740.1.sm.mk/Zjn_sc00002.1.g09670.1.am.mk/novel.7362/novel.36795/novel.208/Zjn_sc00067.1.g00920.1.…
	molecular_function	calcium ion binding	15	0.0220855	Zjn_sc00062.1.g00040.1.am.mk/Zjn_sc00068.1.g01340.1.sm.mk/Zjn_sc00008.1.g02250.1.am.mk/Zjn_sc00011.1.g03800.1.am.mk/novel.8291/Zjn_sc01401.1.g00010.1.am.mk/Zjn_sc00225.1.g00120.1.am.mk/Zjn_sc00003.1.g02590.1.sm.mk/novel.21462/novel.21491/Zjn_sc00018.1.g07020.1.am.mk/Zjn_sc00005.1.g06590.1.am.mk/novel.31272/novel.23595/Zjn_sc00027.1.g00900.1.am.mk
	molecular_function	coenzyme binding	17	0.041601	Zjn_sc01309.1.g00010.1.am.mk/novel.18399/Zjn_sc00008.1.g07555.1.br/Zjn_sc00012.1.g06840.1.sm.mkhc/novel.42381/novel.5224/novel.2695/Zjn_sc00037.1.g05610.1.am.mk/novel.1861/Zjn_sc00121.1.g00380.1.am.mk/Zjn_sc00078.1.g01240.1.sm.mk/Zjn_sc00057.1.g00720.1.am.mk/novel.37969/novel.2130/novel.9864/novel.11572/Zjn_sc00013.1.g04780.1.am.mkhc
	molecular_function	enzyme inhibitor activity	8	0.048011	Zjn_sc00004.1.g05010.1.am.mk/Zjn_sc00016.1.g03310.1.am.mk/Zjn_sc00092.1.g01950.1.am.mk/Zjn_sc00009.1.g02970.1.am.mk/Zjn_sc00152.1.g00940.1.sm.mk/Zjn_sc00152.1.g00920.1.am.mk/Zjn_sc00152.1.g00960.1.am.mk/Zjn_sc00028.1.g00140.1.sm.mk
Z00424R vs Z0040R	biological_process	response to oxidative stress	31	0.000259856	novel.36793/novel.13881/novel.38351/novel.12436/novel.13988/novel.39541/novel.37722/novel.39906/novel.39857/novel.39540/novel.5856/novel.17590/novel.11584/novel.5558/novel.37731/novel.6903/novel.22133/novel.37574/novel.204/novel.25449/novel.16926/novel.36795/novel.22128/novel.23932/novel.5004/novel.39858/novel.42256/Zjn_sc00174.1.g00110.1.am.mk/novel.27148/novel.16374/novel.7420
	biological_process	protein ubiquitination	17	0.00545153	Zjn_sc00018.1.g06300.1.sm.mk/Zjn_sc00003.1.g06760.1.am.mk/Zjn_sc00002.1.g08810.1.am.mk/novel.4267/Zjn_sc00020.1.g01520.1.am.mk/novel.17297/Zjn_sc00004.1.g08630.1.am.mk/novel.30709/Zjn_sc04324.1.g00010.1.am.mk/Zjn_sc00022.1.g01940.1.sm.mk/Zjn_sc00093.1.g00050.1.sm.mk/Zjn_sc00058.1.g02220.1.sm.mk/novel.25031/Zjn_sc00020.1.g01450.1.am.mk/Zjn_sc00009.1.g08070.1.sm.mk/Zjn_sc00174.1.g00010.1.sm.mk/nove…
	biological_process	protein modification by small protein conjugation	17	0.00545153	Zjn_sc00018.1.g06300.1.sm.mk/Zjn_sc00003.1.g06760.1.am.mk/Zjn_sc00002.1.g08810.1.am.mk/novel.4267/Zjn_sc00020.1.g01520.1.am.mk/novel.17297/Zjn_sc00004.1.g08630.1.am.mk/novel.30709/Zjn_sc04324.1.g00010.1.am.mk/Zjn_sc00022.1.g01940.1.sm.mk/Zjn_sc00093.1.g00050.1.sm.mk/Zjn_sc00058.1.g02220.1.sm.mk/novel.25031/Zjn_sc00020.1.g01450.1.am.mk/Zjn_sc00009.1.g08070.1.sm.mk/Zjn_sc00174.1.g00010.1.sm.mk/nove…
	biological_process	response to stress	44	0.0353076	novel.36793/novel.13881/novel.38351/novel.1359/novel.12436/novel.13988/Zjn_sc00020.1.g01330.1.sm.mkhc/novel.39541/novel.37722/novel.39906/novel.39857/novel.39540/novel.5856/novel.17590/novel.11584/novel.5558/novel.37731/novel.6903/Zjn_sc00040.1.g05820.1.am.mk/novel.22133/novel.37574/novel.204/novel.25449/novel.16926/novel.30709/novel.36795/novel.22128/novel.23932/novel.5004/novel.2663/novel.23161…
	cellular_component	extracellular region	11	0.000562022	Zjn_sc00023.1.g02330.1.sm.mkhc/Zjn_sc00027.1.g06550.1.am.mk/Zjn_sc00007.1.g05260.1.sm.mk/Zjn_sc00009.1.g06720.1.am.mk/novel.20639/Zjn_sc00102.1.g00080.1.sm.mk/Zjn_sc00193.1.g00040.1.am.mk/Zjn_sc00193.1.g00060.1.sm.mk/Zjn_sc00005.1.g06810.1.sm.mkhc/Zjn_sc00005.1.g06800.1.sm.mkhc/Zjn_sc00009.1.g06740.1.am.mk
	molecular_function	heme binding	70	2.94859e-10	Zjn_sc00047.1.g00550.1.am.mk/novel.36793/novel.13881/novel.38351/Zjn_sc00039.1.g01960.1.am.mk/Zjn_sc00019.1.g01440.1.sm.mkhc/Zjn_sc00044.1.g03010.1.am.mkhc/novel.12436/Zjn_sc00014.1.g02100.1.sm.mk/novel.13988/novel.39541/novel.37722/novel.39906/novel.39857/Zjn_sc00002.1.g09670.1.am.mk/Zjn_sc00043.1.g03820.1.am.mk/novel.3407/novel.39540/novel.16311/Zjn_sc00001.1.g02730.1.sm.mkhc/novel.5856/novel.1…
	molecular_function	tetrapyrrole binding	70	2.94859e-10	Zjn_sc00047.1.g00550.1.am.mk/novel.36793/novel.13881/novel.38351/Zjn_sc00039.1.g01960.1.am.mk/Zjn_sc00019.1.g01440.1.sm.mkhc/Zjn_sc00044.1.g03010.1.am.mkhc/novel.12436/Zjn_sc00014.1.g02100.1.sm.mk/novel.13988/novel.39541/novel.37722/novel.39906/novel.39857/Zjn_sc00002.1.g09670.1.am.mk/Zjn_sc00043.1.g03820.1.am.mk/novel.3407/novel.39540/novel.16311/Zjn_sc00001.1.g02730.1.sm.mkhc/novel.5856/novel.1…
	molecular_function	oxidoreductase activity, acting on paired donors, with incorporation or reduction of molecular oxygen	47	3.17237e-06	Zjn_sc00047.1.g00550.1.am.mk/Zjn_sc00039.1.g01960.1.am.mk/novel.2095/Zjn_sc00019.1.g01440.1.sm.mkhc/Zjn_sc00044.1.g03010.1.am.mkhc/Zjn_sc00014.1.g02100.1.sm.mk/Zjn_sc00002.1.g09670.1.am.mk/Zjn_sc00043.1.g03820.1.am.mk/Zjn_sc00162.1.g00380.1.sm.mk/novel.3407/Zjn_sc00003.1.g10510.1.am.mk/novel.16311/Zjn_sc00001.1.g02730.1.sm.mkhc/Zjn_sc00216.1.g00100.1.am.mk/Zjn_sc00015.1.g03450.1.am.mk/Zjn_sc00002…
	molecular_function	oxidoreductase activity, acting on peroxide as acceptor	33	7.46153e-06	novel.36793/novel.13881/novel.38351/novel.12436/novel.13988/novel.39541/novel.37722/novel.39906/novel.39857/novel.36689/novel.39540/novel.5856/novel.17590/novel.11584/novel.5558/novel.37731/novel.6903/novel.22133/novel.37574/novel.204/novel.25449/Zjn_sc00044.1.g03250.1.am.mk/novel.16926/novel.36795/novel.22128/novel.23932/novel.5004/novel.39858/novel.42256/Zjn_sc00174.1.g00110.1.am.mk/novel.27148…
	molecular_function	antioxidant activity	33	8.64224e-06	novel.36793/novel.13881/novel.38351/novel.12436/novel.13988/novel.39541/novel.37722/novel.39906/novel.39857/novel.36689/novel.39540/novel.5856/novel.17590/novel.11584/novel.5558/novel.37731/novel.6903/novel.22133/novel.37574/novel.204/novel.25449/Zjn_sc00044.1.g03250.1.am.mk/novel.16926/novel.36795/novel.22128/novel.23932/novel.5004/novel.39858/novel.42256/Zjn_sc00174.1.g00110.1.am.mk/novel.27148…
	molecular_function	peroxidase activity	32	1.24363e-05	novel.36793/novel.13881/novel.38351/novel.12436/novel.13988/novel.39541/novel.37722/novel.39906/novel.39857/novel.36689/novel.39540/novel.5856/novel.17590/novel.11584/novel.5558/novel.37731/novel.6903/novel.22133/novel.37574/novel.204/novel.25449/novel.16926/novel.36795/novel.22128/novel.23932/novel.5004/novel.39858/novel.42256/Zjn_sc00174.1.g00110.1.am.mk/novel.27148/novel.16374/novel.7420
	molecular_function	iron ion binding	43	6.54388e-05	Zjn_sc00047.1.g00550.1.am.mk/Zjn_sc00039.1.g01960.1.am.mk/Zjn_sc00019.1.g01440.1.sm.mkhc/Zjn_sc00044.1.g03010.1.am.mkhc/Zjn_sc00014.1.g02100.1.sm.mk/Zjn_sc00002.1.g09670.1.am.mk/Zjn_sc00043.1.g03820.1.am.mk/novel.3407/novel.16311/Zjn_sc00001.1.g02730.1.sm.mkhc/Zjn_sc00216.1.g00100.1.am.mk/Zjn_sc00015.1.g03450.1.am.mk/Zjn_sc00002.1.g09680.1.am.mk/novel.37566/Zjn_sc00013.1.g04880.1.sm.mk/Zjn_sc0014…
	molecular_function	ubiquitin-protein transferase activity	17	0.00132345	Zjn_sc00018.1.g06300.1.sm.mk/Zjn_sc00003.1.g06760.1.am.mk/Zjn_sc00002.1.g08810.1.am.mk/novel.4267/Zjn_sc00020.1.g01520.1.am.mk/novel.17297/Zjn_sc00004.1.g08630.1.am.mk/novel.30709/Zjn_sc04324.1.g00010.1.am.mk/Zjn_sc00022.1.g01940.1.sm.mk/Zjn_sc00093.1.g00050.1.sm.mk/Zjn_sc00058.1.g02220.1.sm.mk/novel.25031/Zjn_sc00020.1.g01450.1.am.mk/Zjn_sc00009.1.g08070.1.sm.mk/Zjn_sc00174.1.g00010.1.sm.mk/nove…
	molecular_function	ubiquitin-like protein transferase activity	17	0.00132345	Zjn_sc00018.1.g06300.1.sm.mk/Zjn_sc00003.1.g06760.1.am.mk/Zjn_sc00002.1.g08810.1.am.mk/novel.4267/Zjn_sc00020.1.g01520.1.am.mk/novel.17297/Zjn_sc00004.1.g08630.1.am.mk/novel.30709/Zjn_sc04324.1.g00010.1.am.mk/Zjn_sc00022.1.g01940.1.sm.mk/Zjn_sc00093.1.g00050.1.sm.mk/Zjn_sc00058.1.g02220.1.sm.mk/novel.25031/Zjn_sc00020.1.g01450.1.am.mk/Zjn_sc00009.1.g08070.1.sm.mk/Zjn_sc00174.1.g00010.1.sm.mk/nove…
	molecular_function	nutrient reservoir activity	9	0.00174392	novel.14621/Zjn_sc00063.1.g00410.1.cf.mkhc/novel.25803/Zjn_sc00116.1.g00400.1.cf.mkhc/Zjn_sc00063.1.g00400.1.cf.mkhc/novel.18593/Zjn_sc00063.1.g00500.1.cf.mkhc/novel.36546/Zjn_sc00112.1.g00380.1.cf.mkhc
	molecular_function	vitamin binding	16	0.00218914	Zjn_sc01309.1.g00010.1.am.mk/novel.18399/Zjn_sc00063.1.g02480.1.sm.mk/Zjn_sc00012.1.g06840.1.sm.mkhc/novel.42381/Zjn_sc00011.1.g07250.1.sm.mkhc/Zjn_sc00071.1.g01730.1.am.mk/novel.5065/novel.5224/Zjn_sc00100.1.g00350.1.am.mk/Zjn_sc00071.1.g01710.1.am.mk/novel.2695/novel.34183/novel.23806/novel.31620/novel.21210
	molecular_function	thiamine pyrophosphate binding	6	0.0032527	Zjn_sc01309.1.g00010.1.am.mk/novel.18399/Zjn_sc00012.1.g06840.1.sm.mkhc/novel.42381/novel.5224/novel.2695
	molecular_function	cofactor binding	37	0.010206	Zjn_sc01309.1.g00010.1.am.mk/novel.18399/Zjn_sc00063.1.g02480.1.sm.mk/Zjn_sc00012.1.g06840.1.sm.mkhc/novel.2095/Zjn_sc00121.1.g00380.1.am.mk/novel.42381/Zjn_sc00011.1.g07250.1.sm.mkhc/Zjn_sc00071.1.g01730.1.am.mk/Zjn_sc00008.1.g07555.1.br/Zjn_sc00162.1.g00380.1.sm.mk/Zjn_sc00018.1.g01180.1.am.mk/Zjn_sc00003.1.g10510.1.am.mk/Zjn_sc00008.1.g07545.1.br/novel.5065/novel.5224/novel.1861/Zjn_sc00160.1.…
	molecular_function	sulfur compound binding	6	0.0121809	Zjn_sc01309.1.g00010.1.am.mk/novel.18399/Zjn_sc00012.1.g06840.1.sm.mkhc/novel.42381/novel.5224/novel.2695
	molecular_function	sequence-specific DNA binding	28	0.0183082	Zjn_sc00040.1.g03610.1.am.mkhc/Zjn_sc00022.1.g04390.1.sm.mkhc/novel.10879/novel.36190/novel.19087/Zjn_sc00009.1.g08270.1.sm.mkhc/Zjn_sc00009.1.g08230.1.sm.mk/Zjn_sc00086.1.g02720.1.sm.mkhc/Zjn_sc00007.1.g08050.1.sm.mkhc/Zjn_sc00066.1.g03460.1.am.mkhc/novel.10586/Zjn_sc00045.1.g02590.1.am.mkhc/Zjn_sc00027.1.g06770.1.sm.mkhc/novel.23742/novel.13476/novel.30730/novel.8841/Zjn_sc00069.1.g02580.1.am.m…
	molecular_function	pattern binding	11	0.0183082	novel.33643/Zjn_sc00119.1.g00340.1.am.mkhc/novel.37036/novel.3030/novel.3032/novel.26673/Zjn_sc00012.1.g04040.1.sm.mk/novel.21286/novel.39353/novel.4836/Zjn_sc00088.1.g01280.1.am.mkhc
	molecular_function	polysaccharide binding	11	0.0183082	novel.33643/Zjn_sc00119.1.g00340.1.am.mkhc/novel.37036/novel.3030/novel.3032/novel.26673/Zjn_sc00012.1.g04040.1.sm.mk/novel.21286/novel.39353/novel.4836/Zjn_sc00088.1.g01280.1.am.mkhc
	molecular_function	serine-type endopeptidase inhibitor activity	5	0.027815	Zjn_sc00009.1.g06720.1.am.mk/Zjn_sc00005.1.g06810.1.sm.mkhc/Zjn_sc00005.1.g06800.1.sm.mkhc/Zjn_sc00152.1.g00940.1.sm.mk/Zjn_sc00009.1.g06740.1.am.mk
	molecular_function	coenzyme binding	27	0.027815	Zjn_sc01309.1.g00010.1.am.mk/novel.18399/Zjn_sc00012.1.g06840.1.sm.mkhc/novel.2095/Zjn_sc00121.1.g00380.1.am.mk/novel.42381/Zjn_sc00008.1.g07555.1.br/Zjn_sc00162.1.g00380.1.sm.mk/Zjn_sc00018.1.g01180.1.am.mk/Zjn_sc00003.1.g10510.1.am.mk/Zjn_sc00008.1.g07545.1.br/novel.5224/novel.1861/Zjn_sc00160.1.g00340.1.am.mk/novel.37969/novel.2695/novel.11572/novel.31330/Zjn_sc00069.1.g00070.1.am.mk/Zjn_sc000…
	molecular_function	carbohydrate binding	19	0.029639	novel.33643/novel.13347/Zjn_sc00119.1.g00340.1.am.mkhc/novel.39658/novel.37036/novel.3030/novel.13348/novel.3032/novel.3287/novel.26673/Zjn_sc00057.1.g01680.1.am.mk/novel.32263/Zjn_sc00012.1.g04040.1.sm.mk/Zjn_sc00023.1.g01310.1.am.mk/novel.37682/novel.21286/novel.39353/novel.4836/Zjn_sc00088.1.g01280.1.am.mkhc
Z00472R vs Z0040R	biological_process	response to oxidative stress	29	8.8817e-05	novel.37574/novel.6903/novel.39858/novel.22128/novel.16926/novel.36793/novel.42256/novel.36795/novel.17590/Zjn_sc00174.1.g00110.1.am.mk/novel.25449/novel.204/novel.5856/novel.22133/novel.23932/novel.37731/novel.39906/novel.19251/novel.38351/novel.5558/novel.13988/novel.25330/novel.34420/novel.37722/novel.25333/novel.12436/novel.1063/novel.5004/novel.4922
	biological_process	response to stress	40	0.0256201	Zjn_sc00020.1.g01330.1.sm.mkhc/novel.37574/novel.6903/novel.1359/novel.39858/novel.22128/novel.16926/novel.36793/novel.42256/novel.15844/novel.36795/novel.17590/Zjn_sc00040.1.g05820.1.am.mk/Zjn_sc00174.1.g00110.1.am.mk/Zjn_sc00040.1.g02500.1.am.mk/novel.25449/novel.204/novel.5856/novel.22133/novel.35304/novel.23932/novel.37731/novel.39906/novel.19251/Zjn_sc00152.1.g00960.1.am.mk/Zjn_sc00034.1.g00…
	cellular_component	extracellular region	7	0.0384141	Zjn_sc00023.1.g02330.1.sm.mkhc/Zjn_sc00027.1.g06550.1.am.mk/Zjn_sc00007.1.g05260.1.sm.mk/Zjn_sc00193.1.g00060.1.sm.mk/Zjn_sc00102.1.g00080.1.sm.mk/Zjn_sc00005.1.g06800.1.sm.mkhc/Zjn_sc00193.1.g00040.1.am.mk
	molecular_function	heme binding	64	3.59579e-11	Zjn_sc00044.1.g03010.1.am.mkhc/Zjn_sc00193.1.g00020.1.am.mk/novel.37574/novel.6903/Zjn_sc00108.1.g00540.1.sm.mk/novel.39858/Zjn_sc00047.1.g00550.1.am.mk/novel.5866/novel.22128/novel.16926/Zjn_sc00069.1.g00740.1.sm.mk/Zjn_sc00043.1.g03820.1.am.mk/novel.36793/novel.42256/Zjn_sc00107.1.g01340.1.sm.mk/Zjn_sc00044.1.g03020.1.sm.mkhc/novel.36795/Zjn_sc00039.1.g01660.1.sm.mk/Zjn_sc00067.1.g00920.1.am.mk…
	molecular_function	tetrapyrrole binding	64	3.59579e-11	Zjn_sc00044.1.g03010.1.am.mkhc/Zjn_sc00193.1.g00020.1.am.mk/novel.37574/novel.6903/Zjn_sc00108.1.g00540.1.sm.mk/novel.39858/Zjn_sc00047.1.g00550.1.am.mk/novel.5866/novel.22128/novel.16926/Zjn_sc00069.1.g00740.1.sm.mk/Zjn_sc00043.1.g03820.1.am.mk/novel.36793/novel.42256/Zjn_sc00107.1.g01340.1.sm.mk/Zjn_sc00044.1.g03020.1.sm.mkhc/novel.36795/Zjn_sc00039.1.g01660.1.sm.mk/Zjn_sc00067.1.g00920.1.am.mk…
	molecular_function	peroxidase activity	29	2.61642e-05	novel.37574/novel.6903/novel.39858/novel.22128/novel.16926/novel.36793/novel.42256/novel.36795/novel.17590/Zjn_sc00174.1.g00110.1.am.mk/novel.25449/novel.204/novel.5856/novel.22133/novel.23932/novel.37731/novel.39906/novel.19251/novel.38351/novel.5558/novel.13988/novel.25330/novel.34420/novel.37722/novel.25333/novel.12436/novel.1063/novel.5004/novel.4922
	molecular_function	oxidoreductase activity, acting on peroxide as acceptor	29	2.61642e-05	novel.37574/novel.6903/novel.39858/novel.22128/novel.16926/novel.36793/novel.42256/novel.36795/novel.17590/Zjn_sc00174.1.g00110.1.am.mk/novel.25449/novel.204/novel.5856/novel.22133/novel.23932/novel.37731/novel.39906/novel.19251/novel.38351/novel.5558/novel.13988/novel.25330/novel.34420/novel.37722/novel.25333/novel.12436/novel.1063/novel.5004/novel.4922
	molecular_function	antioxidant activity	29	3.21925e-05	novel.37574/novel.6903/novel.39858/novel.22128/novel.16926/novel.36793/novel.42256/novel.36795/novel.17590/Zjn_sc00174.1.g00110.1.am.mk/novel.25449/novel.204/novel.5856/novel.22133/novel.23932/novel.37731/novel.39906/novel.19251/novel.38351/novel.5558/novel.13988/novel.25330/novel.34420/novel.37722/novel.25333/novel.12436/novel.1063/novel.5004/novel.4922
	molecular_function	iron ion binding	38	4.60789e-05	Zjn_sc00044.1.g03010.1.am.mkhc/Zjn_sc00193.1.g00020.1.am.mk/Zjn_sc00108.1.g00540.1.sm.mk/Zjn_sc00047.1.g00550.1.am.mk/novel.5866/Zjn_sc00069.1.g00740.1.sm.mk/Zjn_sc00043.1.g03820.1.am.mk/Zjn_sc00107.1.g01340.1.sm.mk/Zjn_sc00044.1.g03020.1.sm.mkhc/Zjn_sc00026.1.g02570.1.am.mk/Zjn_sc00039.1.g01660.1.sm.mk/Zjn_sc00067.1.g00920.1.am.mk/Zjn_sc00013.1.g04880.1.sm.mk/Zjn_sc00002.1.g09670.1.am.mk/Zjn_sc0…
	molecular_function	oxidoreductase activity, acting on paired donors, with incorporation or reduction of molecular oxygen	38	4.60789e-05	Zjn_sc00044.1.g03010.1.am.mkhc/Zjn_sc00193.1.g00020.1.am.mk/novel.1439/Zjn_sc00108.1.g00540.1.sm.mk/Zjn_sc00047.1.g00550.1.am.mk/novel.5866/Zjn_sc00069.1.g00740.1.sm.mk/Zjn_sc00043.1.g03820.1.am.mk/Zjn_sc00107.1.g01340.1.sm.mk/Zjn_sc00044.1.g03020.1.sm.mkhc/Zjn_sc00039.1.g01660.1.sm.mk/Zjn_sc00067.1.g00920.1.am.mk/Zjn_sc00013.1.g04880.1.sm.mk/Zjn_sc00002.1.g09670.1.am.mk/Zjn_sc00002.1.g09680.1.am…
	molecular_function	thiamine pyrophosphate binding	6	0.00303289	Zjn_sc01309.1.g00010.1.am.mk/novel.18399/Zjn_sc00012.1.g06840.1.sm.mkhc/novel.42381/novel.5224/novel.2695
	molecular_function	vitamin binding	14	0.00650158	Zjn_sc00063.1.g02480.1.sm.mk/Zjn_sc01309.1.g00010.1.am.mk/novel.18399/Zjn_sc00012.1.g06840.1.sm.mkhc/Zjn_sc00100.1.g00350.1.am.mk/novel.42381/novel.5224/Zjn_sc00071.1.g01710.1.am.mk/Zjn_sc00071.1.g01730.1.am.mk/novel.31620/novel.1753/novel.2695/Zjn_sc00011.1.g07250.1.sm.mkhc/novel.23806
	molecular_function	calcium ion binding	22	0.00650158	Zjn_sc00062.1.g00040.1.am.mk/Zjn_sc00068.1.g01340.1.sm.mk/Zjn_sc00008.1.g02250.1.am.mk/novel.8291/Zjn_sc00225.1.g00120.1.am.mk/Zjn_sc00028.1.g04410.1.sm.mk/Zjn_sc00011.1.g03800.1.am.mk/Zjn_sc00003.1.g01440.1.sm.mk/Zjn_sc00027.1.g00900.1.am.mk/novel.21462/Zjn_sc00075.1.g00570.1.am.mk/novel.21491/novel.13305/Zjn_sc00080.1.g00530.1.sm.mk/novel.23595/Zjn_sc00003.1.g02590.1.sm.mk/Zjn_sc00018.1.g07020.…
	molecular_function	sequence-specific DNA binding	27	0.00691691	Zjn_sc00009.1.g08230.1.sm.mk/novel.23742/Zjn_sc00040.1.g03610.1.am.mkhc/novel.19087/novel.36190/Zjn_sc00086.1.g02720.1.sm.mkhc/Zjn_sc00045.1.g02590.1.am.mkhc/novel.10879/novel.8841/novel.72/Zjn_sc00009.1.g08270.1.sm.mkhc/Zjn_sc00069.1.g00340.1.sm.mkhc/novel.35944/novel.13476/Zjn_sc00005.1.g03930.1.am.mk/novel.24069/novel.19051/novel.10586/novel.21182/Zjn_sc00022.1.g04390.1.sm.mkhc/novel.21370/nov…
	molecular_function	O-methyltransferase activity	7	0.00733105	Zjn_sc00082.1.g00200.1.sm.mkhc/Zjn_sc00052.1.g00340.1.am.mkhc/novel.32808/novel.32805/novel.32807/Zjn_sc00052.1.g00210.1.sm.mkhc/Zjn_sc00049.1.g01340.1.sm.mkhc
	molecular_function	sulfur compound binding	6	0.00752863	Zjn_sc01309.1.g00010.1.am.mk/novel.18399/Zjn_sc00012.1.g06840.1.sm.mkhc/novel.42381/novel.5224/novel.2695
	molecular_function	carbon-oxygen lyase activity	11	0.010047	novel.39748/Zjn_sc00014.1.g07300.1.sm.mkhc/novel.43016/novel.14660/Zjn_sc00058.1.g03580.1.sm.mk/novel.2471/Zjn_sc00006.1.g04220.1.am.mk/novel.31616/novel.11741/novel.29729/Zjn_sc00001.1.g03010.1.sm.mk
	molecular_function	magnesium ion binding	11	0.0175871	novel.18399/novel.39748/novel.42381/novel.14660/novel.5224/novel.2471/novel.10744/novel.31616/novel.29729/novel.19559/novel.2695
	molecular_function	terpene synthase activity	6	0.0222801	novel.39748/novel.43016/novel.14660/novel.2471/novel.31616/novel.29729
	molecular_function	carbon-oxygen lyase activity, acting on phosphates	6	0.0389584	novel.39748/novel.43016/novel.14660/novel.2471/novel.31616/novel.29729
	molecular_function	hydrolase activity, acting on glycosyl bonds	32	0.0418596	Zjn_sc00023.1.g02330.1.sm.mkhc/novel.8201/Zjn_sc00102.1.g00830.1.am.mk/Zjn_sc00011.1.g08360.1.am.mk/novel.41623/novel.5900/Zjn_sc00001.1.g07680.1.sm.mkhc/novel.6662/Zjn_sc00002.1.g11200.1.sm.mkhc/Zjn_sc00007.1.g05350.1.am.mk/Zjn_sc00027.1.g06550.1.am.mk/novel.620/Zjn_sc00040.1.g02500.1.am.mk/novel.16707/novel.29541/Zjn_sc00193.1.g00060.1.sm.mk/Zjn_sc00005.1.g01360.1.sm.mkhc/Zjn_sc00012.1.g09700.1…
	molecular_function	lyase activity	17	0.042642	Zjn_sc00063.1.g02480.1.sm.mk/novel.39748/Zjn_sc00014.1.g07300.1.sm.mkhc/novel.43016/novel.14660/Zjn_sc00058.1.g03580.1.sm.mk/Zjn_sc00071.1.g01710.1.am.mk/novel.2471/Zjn_sc00071.1.g01730.1.am.mk/Zjn_sc00006.1.g04220.1.am.mk/novel.31616/novel.11741/novel.29729/novel.31620/novel.1753/novel.23629/Zjn_sc00001.1.g03010.1.sm.mk
	molecular_function	enzyme inhibitor activity	11	0.042642	Zjn_sc00092.1.g01950.1.am.mk/Zjn_sc00016.1.g03310.1.am.mk/Zjn_sc00152.1.g00960.1.am.mk/Zjn_sc00005.1.g06800.1.sm.mkhc/Zjn_sc00005.1.g02100.1.sm.mkhc/Zjn_sc00017.1.g03890.1.am.mk/Zjn_sc00111.1.g00150.1.sm.mk/Zjn_sc00028.1.g00140.1.sm.mk/Zjn_sc00002.1.g12970.1.am.mk/Zjn_sc00150.1.g00530.1.am.mk/novel.39087
	molecular_function	ubiquitin-protein transferase activity	12	0.0431486	Zjn_sc00003.1.g06760.1.am.mk/Zjn_sc00018.1.g06300.1.sm.mk/Zjn_sc00002.1.g08810.1.am.mk/Zjn_sc00020.1.g01520.1.am.mk/Zjn_sc00020.1.g01450.1.am.mk/Zjn_sc00022.1.g01940.1.sm.mk/Zjn_sc00093.1.g00320.1.am.mk/Zjn_sc00009.1.g08070.1.sm.mk/novel.34360/novel.17297/novel.10886/Zjn_sc00058.1.g02220.1.sm.mk
	molecular_function	ubiquitin-like protein transferase activity	12	0.0431486	Zjn_sc00003.1.g06760.1.am.mk/Zjn_sc00018.1.g06300.1.sm.mk/Zjn_sc00002.1.g08810.1.am.mk/Zjn_sc00020.1.g01520.1.am.mk/Zjn_sc00020.1.g01450.1.am.mk/Zjn_sc00022.1.g01940.1.sm.mk/Zjn_sc00093.1.g00320.1.am.mk/Zjn_sc00009.1.g08070.1.sm.mk/novel.34360/novel.17297/novel.10886/Zjn_sc00058.1.g02220.1.sm.mk
	molecular_function	hydrolase activity, hydrolyzing O-glycosyl compounds	30	0.0464926	Zjn_sc00023.1.g02330.1.sm.mkhc/novel.8201/Zjn_sc00102.1.g00830.1.am.mk/Zjn_sc00011.1.g08360.1.am.mk/novel.41623/novel.5900/Zjn_sc00001.1.g07680.1.sm.mkhc/novel.6662/Zjn_sc00002.1.g11200.1.sm.mkhc/Zjn_sc00007.1.g05350.1.am.mk/Zjn_sc00027.1.g06550.1.am.mk/novel.620/novel.16707/novel.29541/Zjn_sc00193.1.g00060.1.sm.mk/Zjn_sc00005.1.g01360.1.sm.mkhc/Zjn_sc00012.1.g09700.1.am.mk/novel.13659/novel.1830…
Z0111R vs Z0110R	biological_process	response to oxidative stress	52	1.10584e-07	novel.10276/novel.204/novel.10983/novel.19251/novel.5004/novel.25333/novel.22133/novel.39852/novel.37574/novel.39906/novel.35502/novel.37724/novel.19680/novel.37886/novel.22128/novel.11584/novel.13987/novel.25453/novel.25330/novel.83/novel.14864/novel.39540/novel.12436/novel.14861/novel.25331/novel.4806/novel.206/novel.39858/novel.36793/novel.255/novel.207/novel.5856/novel.39541/novel.1058/novel.…
	biological_process	response to stress	79	3.26005e-05	novel.10276/novel.204/novel.10983/novel.19251/novel.5004/novel.25333/novel.22133/novel.39852/novel.37574/novel.39906/novel.35502/novel.37724/novel.19680/novel.37886/Zjn_sc00034.1.g00490.1.am.mkhc/novel.22128/novel.1359/Zjn_sc00003.1.g03260.1.sm.mk/novel.11584/novel.13987/novel.25453/Zjn_sc00004.1.g08830.1.am.mk/novel.25330/novel.83/novel.14864/novel.39540/novel.12436/novel.14861/novel.25331/novel…
	biological_process	amine biosynthetic process	7	0.00362835	Zjn_sc00003.1.g02770.1.sm.mk/Zjn_sc00002.1.g03990.1.am.mk/novel.14242/novel.40231/novel.5655/Zjn_sc00044.1.g05240.1.sm.mk/novel.3909
	biological_process	cellular biogenic amine biosynthetic process	7	0.00362835	Zjn_sc00003.1.g02770.1.sm.mk/Zjn_sc00002.1.g03990.1.am.mk/novel.14242/novel.40231/novel.5655/Zjn_sc00044.1.g05240.1.sm.mk/novel.3909
	biological_process	cellular biogenic amine metabolic process	9	0.0196859	Zjn_sc00003.1.g02770.1.sm.mk/Zjn_sc00002.1.g03990.1.am.mk/novel.11741/novel.14242/Zjn_sc00014.1.g07300.1.sm.mkhc/novel.40231/novel.5655/Zjn_sc00044.1.g05240.1.sm.mk/novel.3909
	biological_process	cellular amine metabolic process	9	0.0196859	Zjn_sc00003.1.g02770.1.sm.mk/Zjn_sc00002.1.g03990.1.am.mk/novel.11741/novel.14242/Zjn_sc00014.1.g07300.1.sm.mkhc/novel.40231/novel.5655/Zjn_sc00044.1.g05240.1.sm.mk/novel.3909
	cellular_component	Golgi-associated vesicle	7	0.00132464	novel.20543/novel.27245/novel.20347/Zjn_sc00068.1.g03820.1.am.mkhc/Zjn_sc00031.1.g00160.1.am.mkhc/Zjn_sc00004.1.g13630.1.sm.mkhc/novel.19708
	cellular_component	Golgi-associated vesicle membrane	7	0.00132464	novel.20543/novel.27245/novel.20347/Zjn_sc00068.1.g03820.1.am.mkhc/Zjn_sc00031.1.g00160.1.am.mkhc/Zjn_sc00004.1.g13630.1.sm.mkhc/novel.19708
	cellular_component	clathrin coat	7	0.00597292	novel.2451/novel.20543/novel.3579/Zjn_sc00068.1.g03820.1.am.mkhc/Zjn_sc00031.1.g00160.1.am.mkhc/Zjn_sc00004.1.g13630.1.sm.mkhc/novel.19708
	cellular_component	vesicle membrane	9	0.00597292	novel.20543/Zjn_sc00061.1.g01440.1.sm.mkhc/novel.27245/novel.20347/Zjn_sc00068.1.g03820.1.am.mkhc/novel.29525/Zjn_sc00031.1.g00160.1.am.mkhc/Zjn_sc00004.1.g13630.1.sm.mkhc/novel.19708
	cellular_component	vesicle coat	9	0.00597292	novel.20543/Zjn_sc00061.1.g01440.1.sm.mkhc/novel.27245/novel.20347/Zjn_sc00068.1.g03820.1.am.mkhc/novel.29525/Zjn_sc00031.1.g00160.1.am.mkhc/Zjn_sc00004.1.g13630.1.sm.mkhc/novel.19708
	cellular_component	coated vesicle	9	0.00597292	novel.20543/Zjn_sc00061.1.g01440.1.sm.mkhc/novel.27245/novel.20347/Zjn_sc00068.1.g03820.1.am.mkhc/novel.29525/Zjn_sc00031.1.g00160.1.am.mkhc/Zjn_sc00004.1.g13630.1.sm.mkhc/novel.19708
	cellular_component	cytoplasmic vesicle membrane	9	0.00597292	novel.20543/Zjn_sc00061.1.g01440.1.sm.mkhc/novel.27245/novel.20347/Zjn_sc00068.1.g03820.1.am.mkhc/novel.29525/Zjn_sc00031.1.g00160.1.am.mkhc/Zjn_sc00004.1.g13630.1.sm.mkhc/novel.19708
	cellular_component	coated vesicle membrane	9	0.00597292	novel.20543/Zjn_sc00061.1.g01440.1.sm.mkhc/novel.27245/novel.20347/Zjn_sc00068.1.g03820.1.am.mkhc/novel.29525/Zjn_sc00031.1.g00160.1.am.mkhc/Zjn_sc00004.1.g13630.1.sm.mkhc/novel.19708
	cellular_component	cytoplasmic vesicle	9	0.00597292	novel.20543/Zjn_sc00061.1.g01440.1.sm.mkhc/novel.27245/novel.20347/Zjn_sc00068.1.g03820.1.am.mkhc/novel.29525/Zjn_sc00031.1.g00160.1.am.mkhc/Zjn_sc00004.1.g13630.1.sm.mkhc/novel.19708
	cellular_component	vesicle	9	0.00597292	novel.20543/Zjn_sc00061.1.g01440.1.sm.mkhc/novel.27245/novel.20347/Zjn_sc00068.1.g03820.1.am.mkhc/novel.29525/Zjn_sc00031.1.g00160.1.am.mkhc/Zjn_sc00004.1.g13630.1.sm.mkhc/novel.19708
	cellular_component	cytoplasmic vesicle part	9	0.00597292	novel.20543/Zjn_sc00061.1.g01440.1.sm.mkhc/novel.27245/novel.20347/Zjn_sc00068.1.g03820.1.am.mkhc/novel.29525/Zjn_sc00031.1.g00160.1.am.mkhc/Zjn_sc00004.1.g13630.1.sm.mkhc/novel.19708
	cellular_component	intracellular vesicle	9	0.00597292	novel.20543/Zjn_sc00061.1.g01440.1.sm.mkhc/novel.27245/novel.20347/Zjn_sc00068.1.g03820.1.am.mkhc/novel.29525/Zjn_sc00031.1.g00160.1.am.mkhc/Zjn_sc00004.1.g13630.1.sm.mkhc/novel.19708
	cellular_component	transport vesicle	7	0.0217224	novel.20543/Zjn_sc00061.1.g01440.1.sm.mkhc/Zjn_sc00068.1.g03820.1.am.mkhc/novel.29525/Zjn_sc00031.1.g00160.1.am.mkhc/Zjn_sc00004.1.g13630.1.sm.mkhc/novel.19708
	cellular_component	transport vesicle membrane	7	0.0217224	novel.20543/Zjn_sc00061.1.g01440.1.sm.mkhc/Zjn_sc00068.1.g03820.1.am.mkhc/novel.29525/Zjn_sc00031.1.g00160.1.am.mkhc/Zjn_sc00004.1.g13630.1.sm.mkhc/novel.19708
	cellular_component	whole membrane	11	0.0217224	novel.20543/Zjn_sc00061.1.g01440.1.sm.mkhc/novel.27245/novel.20347/novel.30629/Zjn_sc00068.1.g03820.1.am.mkhc/novel.29525/Zjn_sc00031.1.g00160.1.am.mkhc/novel.583/Zjn_sc00004.1.g13630.1.sm.mkhc/novel.19708
	cellular_component	plasma membrane part	9	0.029109	Zjn_sc00047.1.g00750.1.sm.mk/novel.20543/novel.2325/novel.38332/Zjn_sc00068.1.g03820.1.am.mkhc/Zjn_sc00031.1.g00160.1.am.mkhc/novel.38812/Zjn_sc00004.1.g13630.1.sm.mkhc/novel.19708
	molecular_function	antioxidant activity	57	2.13101e-09	novel.10276/novel.204/novel.10983/novel.19251/novel.5004/novel.25333/novel.22133/novel.39852/novel.37574/novel.39906/novel.35502/novel.37724/novel.19680/novel.37886/novel.22128/novel.11584/novel.13987/novel.25453/novel.25330/novel.83/novel.14864/novel.39540/novel.12436/novel.14861/novel.25331/novel.4806/novel.206/Zjn_sc03592.1.g00010.1.am.mk/novel.39858/novel.36793/novel.255/novel.207/novel.5856/…
	molecular_function	peroxidase activity	56	2.13101e-09	novel.10276/novel.204/novel.10983/novel.19251/novel.5004/novel.25333/novel.22133/novel.39852/novel.37574/novel.39906/novel.35502/novel.37724/novel.19680/novel.37886/novel.22128/novel.11584/novel.13987/novel.25453/novel.25330/novel.83/novel.14864/novel.39540/novel.12436/novel.14861/novel.25331/novel.4806/novel.206/Zjn_sc03592.1.g00010.1.am.mk/novel.39858/novel.36793/novel.255/novel.207/novel.5856/…
	molecular_function	oxidoreductase activity, acting on peroxide as acceptor	56	2.13101e-09	novel.10276/novel.204/novel.10983/novel.19251/novel.5004/novel.25333/novel.22133/novel.39852/novel.37574/novel.39906/novel.35502/novel.37724/novel.19680/novel.37886/novel.22128/novel.11584/novel.13987/novel.25453/novel.25330/novel.83/novel.14864/novel.39540/novel.12436/novel.14861/novel.25331/novel.4806/novel.206/Zjn_sc03592.1.g00010.1.am.mk/novel.39858/novel.36793/novel.255/novel.207/novel.5856/…
	molecular_function	heme binding	98	2.13101e-09	Zjn_sc00013.1.g10030.1.sm.mk/novel.10276/novel.204/novel.10983/novel.19251/novel.5004/novel.25333/Zjn_sc00009.1.g06210.1.am.mk/novel.22133/novel.39852/Zjn_sc00193.1.g00020.1.am.mk/novel.37574/Zjn_sc00002.1.g09670.1.am.mk/Zjn_sc00044.1.g03010.1.am.mkhc/Zjn_sc00043.1.g03820.1.am.mk/novel.39906/Zjn_sc00044.1.g03020.1.sm.mkhc/novel.35502/novel.37724/novel.19680/Zjn_sc00067.1.g00920.1.am.mk/novel.3788…
	molecular_function	tetrapyrrole binding	98	2.23843e-09	Zjn_sc00013.1.g10030.1.sm.mk/novel.10276/novel.204/novel.10983/novel.19251/novel.5004/novel.25333/Zjn_sc00009.1.g06210.1.am.mk/novel.22133/novel.39852/Zjn_sc00193.1.g00020.1.am.mk/novel.37574/Zjn_sc00002.1.g09670.1.am.mk/Zjn_sc00044.1.g03010.1.am.mkhc/Zjn_sc00043.1.g03820.1.am.mk/novel.39906/Zjn_sc00044.1.g03020.1.sm.mkhc/novel.35502/novel.37724/novel.19680/Zjn_sc00067.1.g00920.1.am.mk/novel.3788…
	molecular_function	nutrient reservoir activity	11	0.0119365	Zjn_sc00116.1.g00400.1.cf.mkhc/Zjn_sc00063.1.g00400.1.cf.mkhc/Zjn_sc00063.1.g00410.1.cf.mkhc/Zjn_sc00065.1.g00300.1.am.mk/Zjn_sc00042.1.g00190.1.cf.mkhc/Zjn_sc10845.1.g00010.1.cf.mkhc/Zjn_sc00042.1.g00180.1.cf.mkhc/novel.36888/novel.14050/Zjn_sc00065.1.g00210.1.am.mkhc/novel.36546
	molecular_function	iron ion binding	53	0.0256109	Zjn_sc00013.1.g10030.1.sm.mk/Zjn_sc00035.1.g01860.1.am.mkhc/Zjn_sc00009.1.g06210.1.am.mk/Zjn_sc00193.1.g00020.1.am.mk/Zjn_sc00002.1.g09670.1.am.mk/Zjn_sc00044.1.g03010.1.am.mkhc/Zjn_sc00043.1.g03820.1.am.mk/Zjn_sc00044.1.g03020.1.sm.mkhc/Zjn_sc00067.1.g00920.1.am.mk/novel.33095/Zjn_sc00013.1.g10040.1.sm.mk/Zjn_sc00045.1.g00590.1.sm.mk/Zjn_sc13075.1.g00010.1.am.mk/Zjn_sc00003.1.g04270.1.sm.mk/Zjn_…
	molecular_function	hydrolase activity, acting on glycosyl bonds	61	0.0256109	Zjn_sc00152.1.g00160.1.am.mk/Zjn_sc00102.1.g00830.1.am.mk/novel.5900/Zjn_sc00110.1.g00060.1.am.mk/novel.36365/novel.22989/Zjn_sc00002.1.g11200.1.sm.mkhc/novel.607/Zjn_sc01083.1.g00010.1.am.mk/novel.4959/Zjn_sc00018.1.g06330.1.sm.mk/novel.8201/novel.11909/Zjn_sc00017.1.g01470.1.sm.mkhc/novel.22882/Zjn_sc00023.1.g02330.1.sm.mkhc/Zjn_sc00193.1.g00060.1.sm.mk/novel.21507/Zjn_sc00014.1.g07900.1.am.mk/…
	molecular_function	thiamine pyrophosphate binding	7	0.0308368	novel.18399/novel.42381/novel.2695/Zjn_sc01309.1.g00010.1.am.mk/Zjn_sc00012.1.g06840.1.sm.mkhc/novel.1427/Zjn_sc00003.1.g03650.1.sm.mkhc
	molecular_function	transferase activity, transferring acyl groups other than amino-acyl groups	34	0.04403	Zjn_sc00049.1.g02290.1.sm.mk/Zjn_sc00023.1.g02670.1.sm.mkhc/Zjn_sc00014.1.g03890.1.sm.mkhc/Zjn_sc00008.1.g06350.1.sm.mk/Zjn_sc00050.1.g00160.1.sm.mk/Zjn_sc00015.1.g00870.1.am.mk/novel.3039/Zjn_sc00080.1.g00850.1.sm.mk/Zjn_sc00080.1.g00860.1.sm.mk/novel.1939/novel.8389/novel.1703/Zjn_sc00003.1.g08760.1.am.mk/Zjn_sc04173.1.g00010.1.sm.mk/novel.1827/Zjn_sc00007.1.g10550.1.am.mk/Zjn_sc00005.1.g03980.…
Z01124R vs Z0110R	biological_process	response to oxidative stress	81	4.00333e-06	novel.11584/novel.12436/novel.36793/novel.6903/novel.37722/novel.10276/novel.204/novel.5004/novel.13881/novel.39540/novel.1058/novel.22133/novel.19680/novel.22128/novel.25333/novel.10983/novel.39541/novel.16926/novel.39852/novel.25330/novel.39906/novel.30882/novel.19251/novel.13987/novel.208/novel.27148/novel.17771/novel.37574/novel.1063/novel.14861/novel.37886/novel.1760/novel.37724/novel.207/Zj…
	biological_process	amine biosynthetic process	9	0.0128168	Zjn_sc00003.1.g02770.1.sm.mk/Zjn_sc00001.1.g00310.1.am.mk/Zjn_sc00044.1.g05240.1.sm.mk/Zjn_sc00002.1.g03990.1.am.mk/novel.40231/novel.14242/novel.15412/novel.3909/novel.5655
	biological_process	cellular biogenic amine biosynthetic process	9	0.0128168	Zjn_sc00003.1.g02770.1.sm.mk/Zjn_sc00001.1.g00310.1.am.mk/Zjn_sc00044.1.g05240.1.sm.mk/Zjn_sc00002.1.g03990.1.am.mk/novel.40231/novel.14242/novel.15412/novel.3909/novel.5655
	biological_process	small molecule biosynthetic process	47	0.0494827	Zjn_sc00003.1.g02770.1.sm.mk/Zjn_sc00003.1.g03790.1.sm.mkhc/novel.1814/Zjn_sc00001.1.g00310.1.am.mk/novel.1939/novel.19922/Zjn_sc00044.1.g05240.1.sm.mk/Zjn_sc00002.1.g03990.1.am.mk/novel.11641/Zjn_sc00006.1.g04220.1.am.mk/novel.9630/novel.23393/novel.25392/novel.15822/novel.16120/novel.3025/Zjn_sc00058.1.g03580.1.sm.mk/novel.18875/Zjn_sc00113.1.g00090.1.am.mk/novel.31311/novel.1703/novel.18900/no…
	biological_process	response to stress	127	0.0494827	novel.11584/novel.12436/novel.36793/novel.6903/novel.37722/novel.10276/novel.204/novel.5004/novel.13881/Zjn_sc00034.1.g00490.1.am.mkhc/novel.39540/novel.1058/novel.22133/novel.19680/novel.22128/Zjn_sc00152.1.g00940.1.sm.mk/novel.25333/novel.10983/novel.39541/novel.16926/Zjn_sc00020.1.g01330.1.sm.mkhc/Zjn_sc00038.1.g01970.1.am.mk/novel.39852/novel.25330/novel.39906/novel.30882/Zjn_sc00061.1.g01140…
	biological_process	cell recognition	27	0.0494827	Zjn_sc00031.1.g01160.1.am.mk/novel.8979/novel.15487/novel.13748/Zjn_sc00001.1.g10310.1.am.mk/novel.19858/novel.17881/Zjn_sc00041.1.g02350.1.sm.mk/Zjn_sc00097.1.g00580.1.sm.mkhc/novel.39639/Zjn_sc00014.1.g09570.1.am.mk/novel.10666/novel.12791/novel.8170/novel.32620/Zjn_sc00017.1.g04230.1.am.mk/novel.39640/Zjn_sc00020.1.g01990.1.sm.mk/novel.19859/novel.4484/novel.13708/novel.4583/novel.8172/novel.1…
	biological_process	pollination	27	0.0494827	Zjn_sc00031.1.g01160.1.am.mk/novel.8979/novel.15487/novel.13748/Zjn_sc00001.1.g10310.1.am.mk/novel.19858/novel.17881/Zjn_sc00041.1.g02350.1.sm.mk/Zjn_sc00097.1.g00580.1.sm.mkhc/novel.39639/Zjn_sc00014.1.g09570.1.am.mk/novel.10666/novel.12791/novel.8170/novel.32620/Zjn_sc00017.1.g04230.1.am.mk/novel.39640/Zjn_sc00020.1.g01990.1.sm.mk/novel.19859/novel.4484/novel.13708/novel.4583/novel.8172/novel.1…
	biological_process	pollen-pistil interaction	27	0.0494827	Zjn_sc00031.1.g01160.1.am.mk/novel.8979/novel.15487/novel.13748/Zjn_sc00001.1.g10310.1.am.mk/novel.19858/novel.17881/Zjn_sc00041.1.g02350.1.sm.mk/Zjn_sc00097.1.g00580.1.sm.mkhc/novel.39639/Zjn_sc00014.1.g09570.1.am.mk/novel.10666/novel.12791/novel.8170/novel.32620/Zjn_sc00017.1.g04230.1.am.mk/novel.39640/Zjn_sc00020.1.g01990.1.sm.mk/novel.19859/novel.4484/novel.13708/novel.4583/novel.8172/novel.1…
	biological_process	multi-multicellular organism process	27	0.0494827	Zjn_sc00031.1.g01160.1.am.mk/novel.8979/novel.15487/novel.13748/Zjn_sc00001.1.g10310.1.am.mk/novel.19858/novel.17881/Zjn_sc00041.1.g02350.1.sm.mk/Zjn_sc00097.1.g00580.1.sm.mkhc/novel.39639/Zjn_sc00014.1.g09570.1.am.mk/novel.10666/novel.12791/novel.8170/novel.32620/Zjn_sc00017.1.g04230.1.am.mk/novel.39640/Zjn_sc00020.1.g01990.1.sm.mk/novel.19859/novel.4484/novel.13708/novel.4583/novel.8172/novel.1…
	biological_process	recognition of pollen	27	0.0494827	Zjn_sc00031.1.g01160.1.am.mk/novel.8979/novel.15487/novel.13748/Zjn_sc00001.1.g10310.1.am.mk/novel.19858/novel.17881/Zjn_sc00041.1.g02350.1.sm.mk/Zjn_sc00097.1.g00580.1.sm.mkhc/novel.39639/Zjn_sc00014.1.g09570.1.am.mk/novel.10666/novel.12791/novel.8170/novel.32620/Zjn_sc00017.1.g04230.1.am.mk/novel.39640/Zjn_sc00020.1.g01990.1.sm.mk/novel.19859/novel.4484/novel.13708/novel.4583/novel.8172/novel.1…
	molecular_function	peroxidase activity	89	5.53087e-08	novel.11584/novel.12436/novel.36793/novel.6903/novel.37722/novel.10276/novel.204/novel.5004/novel.13881/novel.39540/novel.1058/novel.22133/novel.19680/novel.22128/novel.25333/novel.10983/novel.39541/novel.16926/novel.39852/novel.25330/novel.39906/novel.30882/novel.19251/novel.13987/novel.208/Zjn_sc03592.1.g00010.1.am.mk/novel.27148/novel.17771/novel.37574/novel.1063/novel.14861/novel.33514/novel.…
	molecular_function	oxidoreductase activity, acting on peroxide as acceptor	89	5.53087e-08	novel.11584/novel.12436/novel.36793/novel.6903/novel.37722/novel.10276/novel.204/novel.5004/novel.13881/novel.39540/novel.1058/novel.22133/novel.19680/novel.22128/novel.25333/novel.10983/novel.39541/novel.16926/novel.39852/novel.25330/novel.39906/novel.30882/novel.19251/novel.13987/novel.208/Zjn_sc03592.1.g00010.1.am.mk/novel.27148/novel.17771/novel.37574/novel.1063/novel.14861/novel.33514/novel.…
	molecular_function	antioxidant activity	90	5.53087e-08	novel.11584/novel.12436/novel.36793/novel.6903/novel.37722/novel.10276/novel.204/novel.5004/novel.13881/novel.39540/novel.1058/novel.22133/novel.19680/novel.22128/novel.25333/novel.10983/novel.39541/novel.16926/novel.39852/novel.25330/novel.39906/novel.30882/novel.19251/novel.13987/novel.208/Zjn_sc03592.1.g00010.1.am.mk/novel.27148/novel.17771/novel.37574/novel.1063/novel.14861/novel.33514/novel.…
	molecular_function	heme binding	161	3.78909e-05	Zjn_sc00193.1.g00020.1.am.mk/novel.11584/novel.12436/Zjn_sc00020.1.g06600.1.am.mk/novel.36793/novel.6903/Zjn_sc00020.1.g06580.1.sm.mk/Zjn_sc00001.1.g02730.1.sm.mkhc/novel.37722/novel.10276/novel.204/Zjn_sc00015.1.g03450.1.am.mk/novel.5004/Zjn_sc00009.1.g06210.1.am.mk/novel.13881/Zjn_sc00014.1.g02110.1.sm.mk/Zjn_sc00036.1.g01550.1.sm.mkhc/novel.39540/novel.1058/novel.1065/novel.16311/novel.22133/n…
	molecular_function	tetrapyrrole binding	161	4.24528e-05	Zjn_sc00193.1.g00020.1.am.mk/novel.11584/novel.12436/Zjn_sc00020.1.g06600.1.am.mk/novel.36793/novel.6903/Zjn_sc00020.1.g06580.1.sm.mk/Zjn_sc00001.1.g02730.1.sm.mkhc/novel.37722/novel.10276/novel.204/Zjn_sc00015.1.g03450.1.am.mk/novel.5004/Zjn_sc00009.1.g06210.1.am.mk/novel.13881/Zjn_sc00014.1.g02110.1.sm.mk/Zjn_sc00036.1.g01550.1.sm.mkhc/novel.39540/novel.1058/novel.1065/novel.16311/novel.22133/n…
Z01172R vs Z0110R	biological_process	response to oxidative stress	22	0.00666598	novel.18234/novel.25331/novel.204/novel.10983/novel.19251/novel.10276/novel.206/novel.25453/novel.25333/novel.7836/novel.12436/novel.39540/novel.17590/novel.35502/novel.5856/novel.11584/novel.13881/novel.36795/novel.25330/Zjn_sc00079.1.g00140.1.sm.mkhc/novel.39539/novel.17773
	biological_process	response to stress	34	0.0357245	novel.18234/novel.25331/novel.204/Zjn_sc00152.1.g00940.1.sm.mk/novel.10983/novel.35304/Zjn_sc00061.1.g01140.1.sm.mk/novel.19251/novel.10276/novel.206/novel.25453/novel.25333/novel.7836/novel.23357/novel.12436/novel.1359/novel.39540/Zjn_sc00038.1.g01970.1.am.mk/novel.17590/novel.35502/novel.5856/novel.11584/novel.2663/Zjn_sc00152.1.g00920.1.am.mk/novel.18904/Zjn_sc00045.1.g03130.1.am.mk/novel.1388…
	molecular_function	heme binding	42	6.76769e-05	Zjn_sc00013.1.g10030.1.sm.mk/novel.18234/novel.25331/novel.204/novel.10983/Zjn_sc00005.1.g04080.1.am.mk/Zjn_sc00193.1.g00020.1.am.mk/novel.33095/novel.19251/novel.10276/Zjn_sc00703.1.g00020.1.am.mk/Zjn_sc00009.1.g06210.1.am.mk/Zjn_sc00001.1.g02730.1.sm.mkhc/novel.206/novel.25453/novel.25333/novel.7836/Zjn_sc00014.1.g02110.1.sm.mk/novel.12436/novel.39540/novel.17590/Zjn_sc00043.1.g04550.1.am.mk/no…
	molecular_function	tetrapyrrole binding	42	6.76769e-05	Zjn_sc00013.1.g10030.1.sm.mk/novel.18234/novel.25331/novel.204/novel.10983/Zjn_sc00005.1.g04080.1.am.mk/Zjn_sc00193.1.g00020.1.am.mk/novel.33095/novel.19251/novel.10276/Zjn_sc00703.1.g00020.1.am.mk/Zjn_sc00009.1.g06210.1.am.mk/Zjn_sc00001.1.g02730.1.sm.mkhc/novel.206/novel.25453/novel.25333/novel.7836/Zjn_sc00014.1.g02110.1.sm.mk/novel.12436/novel.39540/novel.17590/Zjn_sc00043.1.g04550.1.am.mk/no…
	molecular_function	peroxidase activity	24	0.000121987	novel.18234/novel.25331/novel.204/novel.10983/novel.19251/novel.10276/novel.206/novel.25453/novel.25333/novel.7836/novel.12436/novel.39540/novel.17590/novel.35502/novel.5856/novel.11584/novel.13881/novel.36795/novel.25330/Zjn_sc00079.1.g00140.1.sm.mkhc/novel.39539/novel.17773/Zjn_sc03592.1.g00010.1.am.mk/novel.33507
	molecular_function	oxidoreductase activity, acting on peroxide as acceptor	24	0.000121987	novel.18234/novel.25331/novel.204/novel.10983/novel.19251/novel.10276/novel.206/novel.25453/novel.25333/novel.7836/novel.12436/novel.39540/novel.17590/novel.35502/novel.5856/novel.11584/novel.13881/novel.36795/novel.25330/Zjn_sc00079.1.g00140.1.sm.mkhc/novel.39539/novel.17773/Zjn_sc03592.1.g00010.1.am.mk/novel.33507
	molecular_function	antioxidant activity	24	0.000142061	novel.18234/novel.25331/novel.204/novel.10983/novel.19251/novel.10276/novel.206/novel.25453/novel.25333/novel.7836/novel.12436/novel.39540/novel.17590/novel.35502/novel.5856/novel.11584/novel.13881/novel.36795/novel.25330/Zjn_sc00079.1.g00140.1.sm.mkhc/novel.39539/novel.17773/Zjn_sc03592.1.g00010.1.am.mk/novel.33507
	molecular_function	thiamine pyrophosphate binding	6	0.00202789	novel.18399/novel.42381/Zjn_sc00012.1.g06840.1.sm.mkhc/Zjn_sc01309.1.g00010.1.am.mk/novel.2695/novel.1427
	molecular_function	sulfur compound binding	6	0.00656417	novel.18399/novel.42381/Zjn_sc00012.1.g06840.1.sm.mkhc/Zjn_sc01309.1.g00010.1.am.mk/novel.2695/novel.1427
	molecular_function	magnesium ion binding	9	0.0338799	novel.18399/novel.42381/novel.33784/novel.10744/novel.2695/novel.1427/novel.1266/novel.19559/novel.14660
Z0110R vs Z0040R	biological_process	response to oxidative stress	79	0.0130851	novel.37722/novel.204/novel.11584/novel.5004/novel.10276/novel.36793/novel.13881/novel.22133/novel.37574/novel.39540/novel.25330/novel.39541/novel.6903/novel.12436/novel.25333/novel.22128/novel.207/novel.16926/Zjn_sc00017.1.g04890.1.sm.mk/novel.19251/novel.39852/novel.10983/novel.37886/novel.39906/novel.14864/novel.32501/novel.1058/novel.25449/novel.39858/novel.25453/novel.1760/novel.13988/novel.…
	molecular_function	heme binding	195	3.36473e-07	Zjn_sc00193.1.g00020.1.am.mk/novel.37722/novel.204/Zjn_sc00009.1.g06210.1.am.mk/Zjn_sc00044.1.g03010.1.am.mkhc/novel.11584/novel.5004/Zjn_sc00034.1.g00810.1.sm.mk/novel.10276/Zjn_sc00044.1.g03020.1.sm.mkhc/novel.1065/novel.36793/Zjn_sc00020.1.g06600.1.am.mk/Zjn_sc00014.1.g05020.1.sm.mkhc/Zjn_sc00001.1.g02730.1.sm.mkhc/novel.13881/novel.22133/novel.37574/Zjn_sc00013.1.g10030.1.sm.mk/novel.39540/no…
	molecular_function	tetrapyrrole binding	195	3.36473e-07	Zjn_sc00193.1.g00020.1.am.mk/novel.37722/novel.204/Zjn_sc00009.1.g06210.1.am.mk/Zjn_sc00044.1.g03010.1.am.mkhc/novel.11584/novel.5004/Zjn_sc00034.1.g00810.1.sm.mk/novel.10276/Zjn_sc00044.1.g03020.1.sm.mkhc/novel.1065/novel.36793/Zjn_sc00020.1.g06600.1.am.mk/Zjn_sc00014.1.g05020.1.sm.mkhc/Zjn_sc00001.1.g02730.1.sm.mkhc/novel.13881/novel.22133/novel.37574/Zjn_sc00013.1.g10030.1.sm.mk/novel.39540/no…
	molecular_function	oxidoreductase activity, acting on paired donors, with incorporation or reduction of molecular oxygen	133	0.000276789	Zjn_sc00193.1.g00020.1.am.mk/Zjn_sc00009.1.g06210.1.am.mk/Zjn_sc00044.1.g03010.1.am.mkhc/Zjn_sc00034.1.g00810.1.sm.mk/Zjn_sc00044.1.g03020.1.sm.mkhc/novel.1065/Zjn_sc00020.1.g06600.1.am.mk/Zjn_sc00014.1.g05020.1.sm.mkhc/Zjn_sc00001.1.g02730.1.sm.mkhc/Zjn_sc00013.1.g10030.1.sm.mk/Zjn_sc00005.1.g04080.1.am.mk/Zjn_sc00031.1.g00930.1.am.mk/novel.37566/Zjn_sc00015.1.g03450.1.am.mk/Zjn_sc00002.1.g09670…
	molecular_function	oxidoreductase activity, acting on peroxide as acceptor	86	0.000638242	novel.37722/novel.204/novel.11584/novel.5004/novel.10276/novel.36793/novel.13881/novel.22133/novel.37574/novel.39540/novel.25330/novel.39541/novel.6903/novel.12436/novel.25333/novel.22128/novel.207/novel.16926/Zjn_sc00017.1.g04890.1.sm.mk/Zjn_sc00039.1.g02280.1.sm.mk/novel.19251/novel.39852/novel.10983/novel.37886/novel.39906/novel.14864/novel.32501/novel.1058/novel.25449/novel.39858/novel.25453/…
	molecular_function	antioxidant activity	87	0.000638242	novel.37722/novel.204/novel.11584/novel.5004/novel.10276/novel.36793/novel.13881/novel.22133/novel.37574/novel.39540/novel.25330/novel.39541/novel.6903/novel.12436/novel.25333/novel.22128/novel.207/novel.16926/Zjn_sc00017.1.g04890.1.sm.mk/Zjn_sc00039.1.g02280.1.sm.mk/novel.19251/novel.39852/novel.10983/novel.37886/novel.39906/novel.14864/novel.32501/novel.1058/novel.25449/novel.39858/novel.25453/…
	molecular_function	peroxidase activity	85	0.000638242	novel.37722/novel.204/novel.11584/novel.5004/novel.10276/novel.36793/novel.13881/novel.22133/novel.37574/novel.39540/novel.25330/novel.39541/novel.6903/novel.12436/novel.25333/novel.22128/novel.207/novel.16926/Zjn_sc00017.1.g04890.1.sm.mk/Zjn_sc00039.1.g02280.1.sm.mk/novel.19251/novel.39852/novel.10983/novel.37886/novel.39906/novel.14864/novel.32501/novel.1058/novel.25449/novel.39858/novel.25453/…
	molecular_function	iron ion binding	125	0.0100779	Zjn_sc00193.1.g00020.1.am.mk/Zjn_sc00009.1.g06210.1.am.mk/Zjn_sc00044.1.g03010.1.am.mkhc/Zjn_sc00034.1.g00810.1.sm.mk/Zjn_sc00044.1.g03020.1.sm.mkhc/novel.1065/Zjn_sc00020.1.g06600.1.am.mk/Zjn_sc00014.1.g05020.1.sm.mkhc/Zjn_sc00001.1.g02730.1.sm.mkhc/Zjn_sc00013.1.g10030.1.sm.mk/Zjn_sc00788.1.g00010.1.sm.mkhc/Zjn_sc00005.1.g04080.1.am.mk/Zjn_sc00031.1.g00930.1.am.mk/novel.37566/Zjn_sc00015.1.g034…
	molecular_function	nutrient reservoir activity	19	0.0105658	novel.24486/Zjn_sc00063.1.g00410.1.cf.mkhc/Zjn_sc00063.1.g00400.1.cf.mkhc/Zjn_sc10845.1.g00010.1.cf.mkhc/Zjn_sc00042.1.g00190.1.cf.mkhc/novel.25803/Zjn_sc00063.1.g00460.1.cf.mkhc/novel.14621/Zjn_sc00112.1.g00380.1.cf.mkhc/Zjn_sc00063.1.g00500.1.cf.mkhc/Zjn_sc00116.1.g00400.1.cf.mkhc/novel.14622/Zjn_sc00209.1.g00130.1.sm.mk/novel.36546/novel.18593/novel.14050/Zjn_sc00065.1.g00300.1.am.mk/Zjn_sc001…
Z0111R vs Z0041R	biological_process	response to oxidative stress	56	9.83752e-09	novel.25331/novel.13881/novel.37722/novel.4806/novel.3912/novel.30882/novel.6903/novel.208/novel.42256/novel.39906/novel.27148/novel.206/Zjn_sc00070.1.g00240.1.sm.mk/novel.83/novel.11584/novel.17590/novel.4754/novel.39541/novel.4595/novel.17773/novel.13985/novel.12436/novel.7362/novel.7363/novel.32501/novel.21427/Zjn_sc00026.1.g02680.1.am.mk/novel.1058/novel.41336/novel.25330/Zjn_sc00017.1.g04890…
	biological_process	response to stress	83	4.65098e-05	Zjn_sc00096.1.g02100.1.am.mk/novel.25331/novel.13881/novel.37722/novel.4806/novel.3912/novel.30882/novel.6903/novel.208/novel.42256/novel.39906/Zjn_sc00040.1.g02500.1.am.mk/novel.27148/Zjn_sc00038.1.g01970.1.am.mk/novel.206/Zjn_sc00070.1.g00240.1.sm.mk/novel.83/novel.11584/Zjn_sc00045.1.g03130.1.am.mk/novel.17590/novel.4754/novel.39541/novel.4595/novel.17773/novel.13985/novel.27590/Zjn_sc00038.1.…
	cellular_component	extracellular region	13	0.0112764	Zjn_sc00005.1.g06800.1.sm.mkhc/Zjn_sc00193.1.g00060.1.sm.mk/Zjn_sc00009.1.g06720.1.am.mk/Zjn_sc01220.1.g00010.1.am.mk/Zjn_sc00023.1.g02330.1.sm.mkhc/Zjn_sc00009.1.g06740.1.am.mk/Zjn_sc00005.1.g07140.1.am.mk/novel.30548/Zjn_sc00110.1.g00090.1.am.mkhc/novel.807/Zjn_sc00001.1.g08120.1.am.mk/Zjn_sc00040.1.g05170.1.sm.mkhc/Zjn_sc00027.1.g06550.1.am.mk
	molecular_function	heme binding	106	4.84694e-10	novel.38022/Zjn_sc00020.1.g06580.1.sm.mk/novel.25331/novel.13881/novel.37722/Zjn_sc01433.1.g00010.1.am.mk/novel.4806/novel.3912/Zjn_sc00014.1.g05020.1.sm.mkhc/novel.30882/Zjn_sc00031.1.g00930.1.am.mk/novel.6903/novel.208/novel.42256/Zjn_sc00040.1.g02710.1.sm.mk/Zjn_sc00044.1.g01230.1.sm.mk/novel.39906/Zjn_sc00034.1.g00810.1.sm.mk/Zjn_sc00043.1.g04550.1.am.mk/Zjn_sc00193.1.g00020.1.am.mk/novel.271…
	molecular_function	tetrapyrrole binding	106	4.84694e-10	novel.38022/Zjn_sc00020.1.g06580.1.sm.mk/novel.25331/novel.13881/novel.37722/Zjn_sc01433.1.g00010.1.am.mk/novel.4806/novel.3912/Zjn_sc00014.1.g05020.1.sm.mkhc/novel.30882/Zjn_sc00031.1.g00930.1.am.mk/novel.6903/novel.208/novel.42256/Zjn_sc00040.1.g02710.1.sm.mk/Zjn_sc00044.1.g01230.1.sm.mk/novel.39906/Zjn_sc00034.1.g00810.1.sm.mk/Zjn_sc00043.1.g04550.1.am.mk/Zjn_sc00193.1.g00020.1.am.mk/novel.271…
	molecular_function	peroxidase activity	59	5.03024e-10	novel.25331/novel.13881/novel.37722/novel.4806/novel.3912/novel.30882/novel.6903/novel.208/novel.42256/novel.39906/novel.27148/novel.206/Zjn_sc00070.1.g00240.1.sm.mk/novel.83/novel.11584/novel.17590/novel.4754/novel.39541/novel.4595/novel.17773/novel.13985/novel.12436/novel.7362/novel.7363/novel.32501/novel.21427/Zjn_sc00026.1.g02680.1.am.mk/novel.1058/novel.41336/novel.25330/Zjn_sc00017.1.g04890…
	molecular_function	oxidoreductase activity, acting on peroxide as acceptor	59	6.04648e-10	novel.25331/novel.13881/novel.37722/novel.4806/novel.3912/novel.30882/novel.6903/novel.208/novel.42256/novel.39906/novel.27148/novel.206/Zjn_sc00070.1.g00240.1.sm.mk/novel.83/novel.11584/novel.17590/novel.4754/novel.39541/novel.4595/novel.17773/novel.13985/novel.12436/novel.7362/novel.7363/novel.32501/novel.21427/Zjn_sc00026.1.g02680.1.am.mk/novel.1058/novel.41336/novel.25330/Zjn_sc00017.1.g04890…
	molecular_function	antioxidant activity	59	1.21099e-09	novel.25331/novel.13881/novel.37722/novel.4806/novel.3912/novel.30882/novel.6903/novel.208/novel.42256/novel.39906/novel.27148/novel.206/Zjn_sc00070.1.g00240.1.sm.mk/novel.83/novel.11584/novel.17590/novel.4754/novel.39541/novel.4595/novel.17773/novel.13985/novel.12436/novel.7362/novel.7363/novel.32501/novel.21427/Zjn_sc00026.1.g02680.1.am.mk/novel.1058/novel.41336/novel.25330/Zjn_sc00017.1.g04890…
	molecular_function	hydrolase activity, acting on glycosyl bonds	71	0.000976666	novel.8201/novel.22989/Zjn_sc00001.1.g07680.1.sm.mkhc/Zjn_sc01401.1.g00010.1.am.mk/novel.29545/novel.22951/novel.21507/novel.41623/Zjn_sc00040.1.g02500.1.am.mk/Zjn_sc00193.1.g00060.1.sm.mk/Zjn_sc01220.1.g00010.1.am.mk/novel.27961/Zjn_sc00037.1.g05260.1.sm.mkhc/Zjn_sc00023.1.g02330.1.sm.mkhc/novel.8312/novel.5900/Zjn_sc00068.1.g03500.1.sm.mk/novel.606/novel.27035/novel.30426/novel.7938/novel.8033/…
	molecular_function	nutrient reservoir activity	13	0.000976666	novel.24486/Zjn_sc00116.1.g00400.1.cf.mkhc/Zjn_sc10845.1.g00010.1.cf.mkhc/Zjn_sc00063.1.g00410.1.cf.mkhc/Zjn_sc00065.1.g00300.1.am.mk/Zjn_sc00042.1.g00180.1.cf.mkhc/novel.36546/Zjn_sc00112.1.g00380.1.cf.mkhc/Zjn_sc00063.1.g00460.1.cf.mkhc/Zjn_sc00042.1.g00190.1.cf.mkhc/novel.36888/novel.14622/Zjn_sc00005.1.g08750.1.es.mkhc
	molecular_function	hydrolase activity, hydrolyzing O-glycosyl compounds	67	0.00137697	novel.8201/novel.22989/Zjn_sc00001.1.g07680.1.sm.mkhc/Zjn_sc01401.1.g00010.1.am.mk/novel.29545/novel.22951/novel.21507/novel.41623/Zjn_sc00193.1.g00060.1.sm.mk/Zjn_sc01220.1.g00010.1.am.mk/novel.27961/Zjn_sc00037.1.g05260.1.sm.mkhc/Zjn_sc00023.1.g02330.1.sm.mkhc/novel.8312/novel.5900/Zjn_sc00068.1.g03500.1.sm.mk/novel.606/novel.27035/novel.30426/novel.7938/novel.8033/novel.29541/novel.33187/novel…
	molecular_function	terpene synthase activity	10	0.00706268	novel.43016/novel.39748/novel.29729/novel.33784/Zjn_sc00020.1.g03900.1.am.mk/novel.42449/novel.35290/Zjn_sc00071.1.g01640.1.am.mk/novel.31616/Zjn_sc00111.1.g00610.1.am.mk
	molecular_function	transferase activity, transferring hexosyl groups	69	0.0107875	Zjn_sc06542.1.g00010.1.sm.mk/Zjn_sc00203.1.g00100.1.sm.mkhc/novel.32054/novel.29409/Zjn_sc00128.1.g00250.1.sm.mk/novel.39968/Zjn_sc00193.1.g00060.1.sm.mk/Zjn_sc01220.1.g00010.1.am.mk/novel.3741/Zjn_sc00023.1.g02330.1.sm.mkhc/Zjn_sc00161.1.g00090.1.am.mk/novel.9571/novel.29638/novel.24929/novel.16233/novel.25698/Zjn_sc00049.1.g03680.1.am.mk/novel.7145/novel.20142/novel.16046/Zjn_sc00003.1.g12620.1…
	molecular_function	endopeptidase inhibitor activity	9	0.0107875	Zjn_sc00004.1.g05010.1.am.mk/Zjn_sc00016.1.g03310.1.am.mk/Zjn_sc00005.1.g06800.1.sm.mkhc/Zjn_sc00009.1.g06720.1.am.mk/Zjn_sc00009.1.g06740.1.am.mk/Zjn_sc00005.1.g07140.1.am.mk/Zjn_sc00002.1.g12970.1.am.mk/Zjn_sc00009.1.g02970.1.am.mk/Zjn_sc00040.1.g05170.1.sm.mkhc
	molecular_function	peptidase inhibitor activity	9	0.0107875	Zjn_sc00004.1.g05010.1.am.mk/Zjn_sc00016.1.g03310.1.am.mk/Zjn_sc00005.1.g06800.1.sm.mkhc/Zjn_sc00009.1.g06720.1.am.mk/Zjn_sc00009.1.g06740.1.am.mk/Zjn_sc00005.1.g07140.1.am.mk/Zjn_sc00002.1.g12970.1.am.mk/Zjn_sc00009.1.g02970.1.am.mk/Zjn_sc00040.1.g05170.1.sm.mkhc
	molecular_function	peptidase regulator activity	9	0.0107875	Zjn_sc00004.1.g05010.1.am.mk/Zjn_sc00016.1.g03310.1.am.mk/Zjn_sc00005.1.g06800.1.sm.mkhc/Zjn_sc00009.1.g06720.1.am.mk/Zjn_sc00009.1.g06740.1.am.mk/Zjn_sc00005.1.g07140.1.am.mk/Zjn_sc00002.1.g12970.1.am.mk/Zjn_sc00009.1.g02970.1.am.mk/Zjn_sc00040.1.g05170.1.sm.mkhc
	molecular_function	endopeptidase regulator activity	9	0.0107875	Zjn_sc00004.1.g05010.1.am.mk/Zjn_sc00016.1.g03310.1.am.mk/Zjn_sc00005.1.g06800.1.sm.mkhc/Zjn_sc00009.1.g06720.1.am.mk/Zjn_sc00009.1.g06740.1.am.mk/Zjn_sc00005.1.g07140.1.am.mk/Zjn_sc00002.1.g12970.1.am.mk/Zjn_sc00009.1.g02970.1.am.mk/Zjn_sc00040.1.g05170.1.sm.mkhc
	molecular_function	microtubule motor activity	17	0.0107875	novel.13533/novel.11523/novel.25065/novel.40080/novel.6637/novel.11103/novel.32461/novel.15473/novel.39337/novel.19720/Zjn_sc00016.1.g04070.1.sm.mkhc/novel.6057/novel.33638/Zjn_sc00013.1.g04410.1.am.mk/novel.4633/novel.31402/novel.23155
	molecular_function	carbon-oxygen lyase activity, acting on phosphates	10	0.0121871	novel.43016/novel.39748/novel.29729/novel.33784/Zjn_sc00020.1.g03900.1.am.mk/novel.42449/novel.35290/Zjn_sc00071.1.g01640.1.am.mk/novel.31616/Zjn_sc00111.1.g00610.1.am.mk
	molecular_function	iron ion binding	57	0.0129788	Zjn_sc00035.1.g01860.1.am.mkhc/novel.38022/Zjn_sc00020.1.g06580.1.sm.mk/Zjn_sc01433.1.g00010.1.am.mk/Zjn_sc00014.1.g05020.1.sm.mkhc/Zjn_sc13075.1.g00010.1.am.mk/Zjn_sc00031.1.g00930.1.am.mk/Zjn_sc00040.1.g02710.1.sm.mk/Zjn_sc00044.1.g01230.1.sm.mk/Zjn_sc00251.1.g00030.1.sm.mk/Zjn_sc00034.1.g00810.1.sm.mk/Zjn_sc00043.1.g04550.1.am.mk/Zjn_sc00193.1.g00020.1.am.mk/Zjn_sc00788.1.g00010.1.sm.mkhc/Zjn_…
	molecular_function	flavin adenine dinucleotide binding	24	0.0160485	Zjn_sc00037.1.g05610.1.am.mk/novel.38970/Zjn_sc00018.1.g00142.1.br/Zjn_sc00109.1.g00965.1.br/Zjn_sc00163.1.g00190.1.am.mk/Zjn_sc00008.1.g07555.1.br/Zjn_sc00054.1.g00495.1.br/Zjn_sc00071.1.g02566.1.br/Zjn_sc00160.1.g00350.1.am.mk/novel.6961/Zjn_sc00057.1.g00720.1.am.mk/Zjn_sc00008.1.g07545.1.br/Zjn_sc00018.1.g00145.1.br/Zjn_sc06135.1.g00010.1.sm.mk/Zjn_sc00065.1.g00670.1.am.mk/novel.2130/Zjn_sc024…
	molecular_function	microtubule binding	19	0.017932	novel.13533/novel.11523/Zjn_sc00086.1.g00780.1.am.mk/novel.25065/novel.40080/Zjn_sc00088.1.g01240.1.sm.mk/novel.6637/novel.11103/novel.32461/novel.15473/novel.39337/novel.19720/Zjn_sc00016.1.g04070.1.sm.mkhc/novel.6057/novel.33638/Zjn_sc00013.1.g04410.1.am.mk/novel.4633/novel.31402/novel.23155
	molecular_function	tubulin binding	19	0.0418775	novel.13533/novel.11523/Zjn_sc00086.1.g00780.1.am.mk/novel.25065/novel.40080/Zjn_sc00088.1.g01240.1.sm.mk/novel.6637/novel.11103/novel.32461/novel.15473/novel.39337/novel.19720/Zjn_sc00016.1.g04070.1.sm.mkhc/novel.6057/novel.33638/Zjn_sc00013.1.g04410.1.am.mk/novel.4633/novel.31402/novel.23155
	molecular_function	oxidoreductase activity, acting on paired donors, with incorporation or reduction of molecular oxygen	54	0.0418775	novel.38022/Zjn_sc00020.1.g06580.1.sm.mk/Zjn_sc01433.1.g00010.1.am.mk/Zjn_sc00014.1.g05020.1.sm.mkhc/Zjn_sc00031.1.g00930.1.am.mk/Zjn_sc00040.1.g02710.1.sm.mk/Zjn_sc00044.1.g01230.1.sm.mk/Zjn_sc00034.1.g00810.1.sm.mk/Zjn_sc00043.1.g04550.1.am.mk/Zjn_sc00193.1.g00020.1.am.mk/Zjn_sc00163.1.g00190.1.am.mk/Zjn_sc00003.1.g04270.1.sm.mk/Zjn_sc00136.1.g00270.1.am.mkhc/Zjn_sc00106.1.g01860.1.sm.mk/novel.…
	molecular_function	inorganic anion transmembrane transporter activity	9	0.0499199	novel.3143/novel.14436/Zjn_sc00140.1.g00460.1.sm.mk/novel.9768/novel.1944/novel.26591/novel.2103/novel.6763/Zjn_sc00029.1.g00230.1.am.mk
Z01124R vs Z00424R	biological_process	response to oxidative stress	41	2.57775e-08	novel.36793/novel.12436/novel.13881/novel.6903/novel.38351/novel.11584/novel.27148/novel.39540/novel.39906/novel.42256/novel.1058/novel.5558/novel.1063/Zjn_sc10687.1.g00010.1.am.mk/novel.21427/novel.37575/novel.17771/novel.206/novel.13988/novel.39541/novel.16926/novel.37722/novel.1762/novel.22128/novel.22133/novel.18234/novel.39857/novel.25331/Zjn_sc00050.1.g00060.1.am.mk/novel.14861/novel.7420/Z…
	biological_process	response to stress	60	1.88954e-05	novel.36793/novel.12436/novel.13881/novel.6903/novel.38351/novel.11584/novel.27148/novel.9466/novel.34858/novel.39540/novel.39906/novel.42256/novel.1058/Zjn_sc00724.1.g00010.1.sm.mkhc/novel.5558/novel.1063/Zjn_sc10687.1.g00010.1.am.mk/novel.21427/novel.37575/novel.17771/novel.206/novel.13988/novel.39541/Zjn_sc00096.1.g02100.1.am.mk/novel.27590/novel.16926/novel.37722/novel.1762/novel.22128/novel.…
	biological_process	multi-organism process	18	0.0009558	Zjn_sc00031.1.g01160.1.am.mk/novel.39639/novel.34858/Zjn_sc00041.1.g02350.1.sm.mk/novel.13727/novel.8979/novel.17881/Zjn_sc00097.1.g00580.1.sm.mkhc/novel.4484/Zjn_sc00096.1.g02100.1.am.mk/novel.15487/novel.19859/Zjn_sc00001.1.g10310.1.am.mk/Zjn_sc00014.1.g09570.1.am.mk/Zjn_sc00062.1.g00410.1.sm.mk/novel.32620/Zjn_sc00020.1.g01990.1.sm.mk/novel.29570
	biological_process	reproduction	15	0.00395484	Zjn_sc00031.1.g01160.1.am.mk/novel.39639/Zjn_sc00041.1.g02350.1.sm.mk/novel.13727/novel.8979/novel.17881/Zjn_sc00097.1.g00580.1.sm.mkhc/novel.4484/novel.15487/novel.19859/Zjn_sc00001.1.g10310.1.am.mk/Zjn_sc00014.1.g09570.1.am.mk/Zjn_sc00146.1.g00220.1.am.mk/novel.32620/Zjn_sc00020.1.g01990.1.sm.mk
	biological_process	reproductive process	15	0.00395484	Zjn_sc00031.1.g01160.1.am.mk/novel.39639/Zjn_sc00041.1.g02350.1.sm.mk/novel.13727/novel.8979/novel.17881/Zjn_sc00097.1.g00580.1.sm.mkhc/novel.4484/novel.15487/novel.19859/Zjn_sc00001.1.g10310.1.am.mk/Zjn_sc00014.1.g09570.1.am.mk/Zjn_sc00146.1.g00220.1.am.mk/novel.32620/Zjn_sc00020.1.g01990.1.sm.mk
	biological_process	single organism reproductive process	15	0.00395484	Zjn_sc00031.1.g01160.1.am.mk/novel.39639/Zjn_sc00041.1.g02350.1.sm.mk/novel.13727/novel.8979/novel.17881/Zjn_sc00097.1.g00580.1.sm.mkhc/novel.4484/novel.15487/novel.19859/Zjn_sc00001.1.g10310.1.am.mk/Zjn_sc00014.1.g09570.1.am.mk/Zjn_sc00146.1.g00220.1.am.mk/novel.32620/Zjn_sc00020.1.g01990.1.sm.mk
	biological_process	cell recognition	14	0.00395484	Zjn_sc00031.1.g01160.1.am.mk/novel.39639/Zjn_sc00041.1.g02350.1.sm.mk/novel.13727/novel.8979/novel.17881/Zjn_sc00097.1.g00580.1.sm.mkhc/novel.4484/novel.15487/novel.19859/Zjn_sc00001.1.g10310.1.am.mk/Zjn_sc00014.1.g09570.1.am.mk/novel.32620/Zjn_sc00020.1.g01990.1.sm.mk
	biological_process	pollination	14	0.00395484	Zjn_sc00031.1.g01160.1.am.mk/novel.39639/Zjn_sc00041.1.g02350.1.sm.mk/novel.13727/novel.8979/novel.17881/Zjn_sc00097.1.g00580.1.sm.mkhc/novel.4484/novel.15487/novel.19859/Zjn_sc00001.1.g10310.1.am.mk/Zjn_sc00014.1.g09570.1.am.mk/novel.32620/Zjn_sc00020.1.g01990.1.sm.mk
	biological_process	pollen-pistil interaction	14	0.00395484	Zjn_sc00031.1.g01160.1.am.mk/novel.39639/Zjn_sc00041.1.g02350.1.sm.mk/novel.13727/novel.8979/novel.17881/Zjn_sc00097.1.g00580.1.sm.mkhc/novel.4484/novel.15487/novel.19859/Zjn_sc00001.1.g10310.1.am.mk/Zjn_sc00014.1.g09570.1.am.mk/novel.32620/Zjn_sc00020.1.g01990.1.sm.mk
	biological_process	multi-multicellular organism process	14	0.00395484	Zjn_sc00031.1.g01160.1.am.mk/novel.39639/Zjn_sc00041.1.g02350.1.sm.mk/novel.13727/novel.8979/novel.17881/Zjn_sc00097.1.g00580.1.sm.mkhc/novel.4484/novel.15487/novel.19859/Zjn_sc00001.1.g10310.1.am.mk/Zjn_sc00014.1.g09570.1.am.mk/novel.32620/Zjn_sc00020.1.g01990.1.sm.mk
	biological_process	recognition of pollen	14	0.00395484	Zjn_sc00031.1.g01160.1.am.mk/novel.39639/Zjn_sc00041.1.g02350.1.sm.mk/novel.13727/novel.8979/novel.17881/Zjn_sc00097.1.g00580.1.sm.mkhc/novel.4484/novel.15487/novel.19859/Zjn_sc00001.1.g10310.1.am.mk/Zjn_sc00014.1.g09570.1.am.mk/novel.32620/Zjn_sc00020.1.g01990.1.sm.mk
	molecular_function	peroxidase activity	43	1.92994e-09	novel.36793/novel.12436/novel.13881/novel.6903/novel.38351/Zjn_sc03592.1.g00010.1.am.mk/novel.11584/novel.27148/novel.39540/novel.39906/novel.42256/novel.1058/novel.5558/novel.1063/Zjn_sc10687.1.g00010.1.am.mk/novel.21427/novel.37575/novel.17771/novel.206/novel.13988/novel.39541/novel.16926/novel.37722/novel.1762/novel.22128/novel.22133/novel.33514/novel.18234/novel.39857/novel.25331/Zjn_sc00050.…
	molecular_function	heme binding	75	1.92994e-09	Zjn_sc00020.1.g06580.1.sm.mk/novel.36793/novel.16311/novel.12436/novel.13881/Zjn_sc00014.1.g02100.1.sm.mk/Zjn_sc00014.1.g02110.1.sm.mk/novel.6903/novel.38351/Zjn_sc00013.1.g04880.1.sm.mk/Zjn_sc00015.1.g03450.1.am.mk/Zjn_sc00001.1.g02730.1.sm.mkhc/novel.11584/Zjn_sc00216.1.g00100.1.am.mk/novel.24453/Zjn_sc00036.1.g01550.1.sm.mkhc/novel.27148/Zjn_sc00020.1.g06600.1.am.mk/novel.3407/Zjn_sc00250.1.g0…
	molecular_function	tetrapyrrole binding	75	1.92994e-09	Zjn_sc00020.1.g06580.1.sm.mk/novel.36793/novel.16311/novel.12436/novel.13881/Zjn_sc00014.1.g02100.1.sm.mk/Zjn_sc00014.1.g02110.1.sm.mk/novel.6903/novel.38351/Zjn_sc00013.1.g04880.1.sm.mk/Zjn_sc00015.1.g03450.1.am.mk/Zjn_sc00001.1.g02730.1.sm.mkhc/novel.11584/Zjn_sc00216.1.g00100.1.am.mk/novel.24453/Zjn_sc00036.1.g01550.1.sm.mkhc/novel.27148/Zjn_sc00020.1.g06600.1.am.mk/novel.3407/Zjn_sc00250.1.g0…
	molecular_function	oxidoreductase activity, acting on peroxide as acceptor	43	1.92994e-09	novel.36793/novel.12436/novel.13881/novel.6903/novel.38351/Zjn_sc03592.1.g00010.1.am.mk/novel.11584/novel.27148/novel.39540/novel.39906/novel.42256/novel.1058/novel.5558/novel.1063/Zjn_sc10687.1.g00010.1.am.mk/novel.21427/novel.37575/novel.17771/novel.206/novel.13988/novel.39541/novel.16926/novel.37722/novel.1762/novel.22128/novel.22133/novel.33514/novel.18234/novel.39857/novel.25331/Zjn_sc00050.…
	molecular_function	antioxidant activity	43	2.63784e-09	novel.36793/novel.12436/novel.13881/novel.6903/novel.38351/Zjn_sc03592.1.g00010.1.am.mk/novel.11584/novel.27148/novel.39540/novel.39906/novel.42256/novel.1058/novel.5558/novel.1063/Zjn_sc10687.1.g00010.1.am.mk/novel.21427/novel.37575/novel.17771/novel.206/novel.13988/novel.39541/novel.16926/novel.37722/novel.1762/novel.22128/novel.22133/novel.33514/novel.18234/novel.39857/novel.25331/Zjn_sc00050.…
	molecular_function	nutrient reservoir activity	13	4.17636e-06	novel.24486/novel.36546/Zjn_sc00063.1.g00400.1.cf.mkhc/Zjn_sc00063.1.g00410.1.cf.mkhc/novel.18593/Zjn_sc00063.1.g00500.1.cf.mkhc/Zjn_sc00112.1.g00380.1.cf.mkhc/Zjn_sc10845.1.g00010.1.cf.mkhc/Zjn_sc00209.1.g00130.1.sm.mk/Zjn_sc00042.1.g00190.1.cf.mkhc/Zjn_sc00065.1.g00210.1.am.mkhc/novel.24492/novel.18591
	molecular_function	pattern binding	16	0.00027597	novel.28725/novel.33643/Zjn_sc00119.1.g00340.1.am.mkhc/Zjn_sc00105.1.g01090.1.sm.mk/novel.35815/novel.37642/novel.26673/novel.3032/Zjn_sc00088.1.g01280.1.am.mkhc/novel.41061/novel.18988/novel.37036/novel.21286/novel.3030/novel.21081/novel.40635
	molecular_function	polysaccharide binding	16	0.00027597	novel.28725/novel.33643/Zjn_sc00119.1.g00340.1.am.mkhc/Zjn_sc00105.1.g01090.1.sm.mk/novel.35815/novel.37642/novel.26673/novel.3032/Zjn_sc00088.1.g01280.1.am.mkhc/novel.41061/novel.18988/novel.37036/novel.21286/novel.3030/novel.21081/novel.40635
Z01172R vs Z00472R	biological_process	response to oxidative stress	48	2.98676e-05	novel.14864/Zjn_sc00070.1.g00240.1.sm.mk/novel.5004/novel.1058/novel.18234/novel.1063/novel.206/novel.39541/novel.37722/novel.208/novel.13881/novel.14861/novel.207/novel.32501/novel.7420/novel.11584/novel.17590/novel.39540/novel.3912/novel.39857/novel.19680/Zjn_sc10687.1.g00010.1.am.mk/novel.27873/Zjn_sc00008.1.g02340.1.am.mk/Zjn_sc00132.1.g00440.1.sm.mk/novel.25331/novel.1760/novel.17771/novel.7…
	biological_process	response to stress	78	0.00126558	Zjn_sc00045.1.g03130.1.am.mk/novel.14864/Zjn_sc00070.1.g00240.1.sm.mk/novel.5004/novel.1058/novel.18234/novel.1063/novel.206/novel.39541/Zjn_sc00096.1.g02100.1.am.mk/novel.37722/novel.208/novel.13881/novel.14861/novel.207/Zjn_sc00034.1.g00490.1.am.mkhc/novel.32501/novel.7420/novel.11584/novel.17590/novel.39540/novel.3912/Zjn_sc00038.1.g00230.1.am.mk/Zjn_sc00724.1.g00010.1.sm.mkhc/novel.39857/nove…
	molecular_function	heme binding	95	1.16342e-06	novel.14864/Zjn_sc01433.1.g00010.1.am.mk/Zjn_sc00044.1.g01230.1.sm.mk/novel.3407/Zjn_sc00070.1.g00240.1.sm.mk/novel.5004/novel.1058/novel.18234/novel.1063/novel.206/novel.39541/Zjn_sc00101.1.g00500.1.am.mk/novel.37722/Zjn_sc00014.1.g05020.1.sm.mkhc/novel.208/novel.13881/Zjn_sc00039.1.g01660.1.sm.mk/Zjn_sc00032.1.g00090.1.sm.mk/novel.14861/novel.207/novel.32501/Zjn_sc00040.1.g02850.1.sm.mkhc/novel…
	molecular_function	peroxidase activity	52	1.16342e-06	novel.14864/Zjn_sc00070.1.g00240.1.sm.mk/novel.5004/novel.1058/novel.18234/novel.1063/novel.206/novel.39541/novel.37722/novel.208/novel.13881/novel.14861/novel.207/novel.32501/novel.7420/novel.11584/novel.17590/novel.39540/novel.3912/novel.39857/novel.19680/Zjn_sc10687.1.g00010.1.am.mk/novel.27873/Zjn_sc00039.1.g02280.1.sm.mk/Zjn_sc00008.1.g02340.1.am.mk/novel.24135/Zjn_sc00132.1.g00440.1.sm.mk/n…
	molecular_function	tetrapyrrole binding	95	1.16342e-06	novel.14864/Zjn_sc01433.1.g00010.1.am.mk/Zjn_sc00044.1.g01230.1.sm.mk/novel.3407/Zjn_sc00070.1.g00240.1.sm.mk/novel.5004/novel.1058/novel.18234/novel.1063/novel.206/novel.39541/Zjn_sc00101.1.g00500.1.am.mk/novel.37722/Zjn_sc00014.1.g05020.1.sm.mkhc/novel.208/novel.13881/Zjn_sc00039.1.g01660.1.sm.mk/Zjn_sc00032.1.g00090.1.sm.mk/novel.14861/novel.207/novel.32501/Zjn_sc00040.1.g02850.1.sm.mkhc/novel…
	molecular_function	oxidoreductase activity, acting on peroxide as acceptor	52	1.22333e-06	novel.14864/Zjn_sc00070.1.g00240.1.sm.mk/novel.5004/novel.1058/novel.18234/novel.1063/novel.206/novel.39541/novel.37722/novel.208/novel.13881/novel.14861/novel.207/novel.32501/novel.7420/novel.11584/novel.17590/novel.39540/novel.3912/novel.39857/novel.19680/Zjn_sc10687.1.g00010.1.am.mk/novel.27873/Zjn_sc00039.1.g02280.1.sm.mk/Zjn_sc00008.1.g02340.1.am.mk/novel.24135/Zjn_sc00132.1.g00440.1.sm.mk/n…
	molecular_function	antioxidant activity	52	2.00735e-06	novel.14864/Zjn_sc00070.1.g00240.1.sm.mk/novel.5004/novel.1058/novel.18234/novel.1063/novel.206/novel.39541/novel.37722/novel.208/novel.13881/novel.14861/novel.207/novel.32501/novel.7420/novel.11584/novel.17590/novel.39540/novel.3912/novel.39857/novel.19680/Zjn_sc10687.1.g00010.1.am.mk/novel.27873/Zjn_sc00039.1.g02280.1.sm.mk/Zjn_sc00008.1.g02340.1.am.mk/novel.24135/Zjn_sc00132.1.g00440.1.sm.mk/n…
	molecular_function	nutrient reservoir activity	13	0.00106861	novel.24486/Zjn_sc00063.1.g00410.1.cf.mkhc/Zjn_sc10845.1.g00010.1.cf.mkhc/Zjn_sc00063.1.g00460.1.cf.mkhc/novel.36546/novel.18591/Zjn_sc00209.1.g00130.1.sm.mk/novel.14519/Zjn_sc00063.1.g00400.1.cf.mkhc/Zjn_sc00005.1.g08750.1.es.mkhc/novel.14622/Zjn_sc00042.1.g00190.1.cf.mkhc/novel.24492
	molecular_function	pattern binding	18	0.0210253	novel.43978/novel.3030/Zjn_sc00119.1.g00340.1.am.mkhc/novel.5315/novel.39353/novel.37036/novel.9936/novel.3032/novel.41061/novel.21081/Zjn_sc00029.1.g02840.1.sm.mk/novel.9940/novel.26673/novel.28725/Zjn_sc02034.1.g00010.1.am.mk/novel.209/novel.33643/novel.20489
	molecular_function	polysaccharide binding	18	0.0210253	novel.43978/novel.3030/Zjn_sc00119.1.g00340.1.am.mkhc/novel.5315/novel.39353/novel.37036/novel.9936/novel.3032/novel.41061/novel.21081/Zjn_sc00029.1.g02840.1.sm.mk/novel.9940/novel.26673/novel.28725/Zjn_sc02034.1.g00010.1.am.mk/novel.209/novel.33643/novel.20489
