# Supplementary material for: Physiological and transcriptomic analyses reveal the mechanisms underlying the salt tolerance of Zoysia japonica Steud
Source: BMC Plant Biol. 2020 Mar 14;20:114. doi: 10.1186/s12870-020-02330-6 (PMC7071773; doi:10.1186/s12870-020-02330-6)
Supplement: Supplementary file 5 — Additional file 5: Online Resource 4 Pathway classification of the DEGs in each comparison. [file 12870_2020_2330_MOESM5_ESM.xlsx]

## Sheet: Sheet1
Online Resource 4 Pathway classification of the DEGs in each comparison
Comparison	#	Pathway	GeneRatio	BgRatio	P-value	padj	Pathway ID	Gene ID
Z0041R vs Z0040R	1	Metabolic pathways	19/40	453/1104	0.245878	0.635599	obr01100	Zjn_sc00014.1.g07300.1.sm.mkhc/Zjn_sc00026.1.g00710.1.sm.mk/Zjn_sc01401.1.g00010.1.am.mk/Zjn_sc00012.1.g06840.1.sm.mkhc/Zjn_sc00174.1.g00110.1.am.mk/Zjn_sc00037.1.g02590.1.sm.mkhc/novel.2695/Zjn_sc00100.1.g00350.1.am.mk/Zjn_sc00058.1.g03580.1.sm.mk/novel.13988/Zjn_sc00155.1.g00080.1.sm.mk/Zjn_sc00040.1.g02230.1.sm.mk/Zjn_sc00003.1.g12860.1.am.mk/Zjn_sc00069.1.g01590.1.sm.mk/Zjn_sc00007.1.g11880.1…
	2	Biosynthesis of secondary metabolites	14/40	272/1104	0.089648	0.515476	obr01110	Zjn_sc00026.1.g00710.1.sm.mk/Zjn_sc00012.1.g06840.1.sm.mkhc/Zjn_sc00174.1.g00110.1.am.mk/novel.2695/Zjn_sc00100.1.g00350.1.am.mk/Zjn_sc00058.1.g03580.1.sm.mk/novel.13988/Zjn_sc00155.1.g00080.1.sm.mk/Zjn_sc00040.1.g02230.1.sm.mk/Zjn_sc00016.1.g02300.1.sm.mkhc/Zjn_sc00007.1.g11880.1.am.mk/novel.22770/novel.19680/Zjn_sc00255.1.g00050.1.cf.mkhc
	3	Plant hormone signal transduction	6/40	62/1104	0.0209627	0.241071	obr04075	Zjn_sc00033.1.g01080.1.sm.mk/Zjn_sc00018.1.g00990.1.am.mk/Zjn_sc00018.1.g07720.1.am.mk/Zjn_sc00044.1.g00700.1.sm.mkhc/Zjn_sc00023.1.g03260.1.am.mk/Zjn_sc00001.1.g00520.1.sm.mk
	4	MAPK signaling pathway - plant	5/40	42/1104	0.0153	0.241071	obr04016	Zjn_sc00011.1.g00880.1.am.mk/Zjn_sc04393.1.g00010.1.am.mk/Zjn_sc00018.1.g07720.1.am.mk/Zjn_sc00001.1.g00520.1.sm.mk/Zjn_sc00037.1.g02220.1.am.mk
	5	Phenylpropanoid biosynthesis	5/40	59/1104	0.0571918	0.438471	obr00940	Zjn_sc00174.1.g00110.1.am.mk/novel.13988/Zjn_sc00007.1.g11880.1.am.mk/novel.19680/Zjn_sc00255.1.g00050.1.cf.mkhc
	6	Glycolysis / Gluconeogenesis	3/40	40/1104	0.17322	0.635599	obr00010	Zjn_sc00012.1.g06840.1.sm.mkhc/novel.2695/novel.22770
	7	Plant-pathogen interaction	2/40	41/1104	0.443236	0.673472	obr04626	Zjn_sc00062.1.g00040.1.am.mk/Zjn_sc00005.1.g06590.1.am.mk
	8	Amino sugar and nucleotide sugar metabolism	2/40	47/1104	0.516272	0.698485	obr00520	Zjn_sc00003.1.g12860.1.am.mk/Zjn_sc00013.1.g04780.1.am.mkhc
	9	Biosynthesis of amino acids	2/40	56/1104	0.613866	0.705946	obr01230	Zjn_sc00100.1.g00350.1.am.mk/Zjn_sc00058.1.g03580.1.sm.mk
	10	Phenylalanine, tyrosine and tryptophan biosynthesis	1/40	10/1104	0.309671	0.635599	obr00400	Zjn_sc00058.1.g03580.1.sm.mk
	11	Pantothenate and CoA biosynthesis	1/40	10/1104	0.309671	0.635599	obr00770	Zjn_sc00026.1.g00710.1.sm.mk
	12	SNARE interactions in vesicular transport	1/40	10/1104	0.309671	0.635599	obr04130	Zjn_sc00014.1.g06760.1.am.mk
	13	N-Glycan biosynthesis	1/40	11/1104	0.334912	0.635599	obr00510	Zjn_sc00037.1.g02590.1.sm.mkhc
	14	Biosynthesis of unsaturated fatty acids	1/40	11/1104	0.334912	0.635599	obr01040	Zjn_sc00009.1.g04550.1.am.mkhc
	15	Fatty acid biosynthesis	1/40	12/1104	0.359251	0.635599	obr00061	Zjn_sc00009.1.g04550.1.am.mkhc
	16	Phenylalanine metabolism	1/40	12/1104	0.359251	0.635599	obr00360	Zjn_sc00007.1.g11880.1.am.mk
	17	Pentose and glucuronate interconversions	1/40	16/1104	0.448216	0.673472	obr00040	Zjn_sc00013.1.g04780.1.am.mkhc
	18	Fatty acid metabolism	1/40	17/1104	0.468502	0.673472	obr01212	Zjn_sc00009.1.g04550.1.am.mkhc
	19	Cysteine and methionine metabolism	1/40	24/1104	0.591493	0.705946	obr00270	Zjn_sc00100.1.g00350.1.am.mk
	20	Glutathione metabolism	1/40	25/1104	0.606623	0.705946	obr00480	Zjn_sc00019.1.g03170.1.am.mk
	21	RNA transport	1/40	28/1104	0.648808	0.710599	obr03013	Zjn_sc00001.1.g08110.1.sm.mkhc
	22	Starch and sucrose metabolism	1/40	34/1104	0.720363	0.753106	obr00500	Zjn_sc01401.1.g00010.1.am.mk
	23	Ribosome	1/40	69/1104	0.92791	0.92791	obr03010	Zjn_sc05617.1.g00010.1.sm.mkhc
Z00424R vs Z0040R	1	Metabolic pathways	33/67	482/1155	0.123587	0.833968	obr01100	Zjn_sc00023.1.g05630.1.am.mk/Zjn_sc00012.1.g06840.1.sm.mkhc/Zjn_sc00026.1.g00710.1.sm.mk/Zjn_sc00014.1.g07300.1.sm.mkhc/novel.13988/Zjn_sc00011.1.g07250.1.sm.mkhc/Zjn_sc00043.1.g03820.1.am.mk/Zjn_sc00018.1.g01180.1.am.mk/novel.5856/Zjn_sc00111.1.g00150.1.sm.mk/Zjn_sc00037.1.g02590.1.sm.mkhc/novel.22133/Zjn_sc00042.1.g01860.1.sm.mkhc/Zjn_sc00013.1.g10300.1.sm.mk/Zjn_sc00100.1.g00350.1.am.mk/Zjn_sc…
	2	Biosynthesis of secondary metabolites	22/67	292/1155	0.0954065	0.833968	obr01110	Zjn_sc00023.1.g05630.1.am.mk/Zjn_sc00012.1.g06840.1.sm.mkhc/Zjn_sc00026.1.g00710.1.sm.mk/novel.13988/novel.37582/Zjn_sc00011.1.g07250.1.sm.mkhc/Zjn_sc00043.1.g03820.1.am.mk/novel.5856/novel.22133/Zjn_sc00042.1.g01860.1.sm.mkhc/Zjn_sc00013.1.g10300.1.sm.mk/Zjn_sc00016.1.g02300.1.sm.mkhc/Zjn_sc00100.1.g00350.1.am.mk/Zjn_sc00044.1.g03250.1.am.mk/Zjn_sc00071.1.g01710.1.am.mk/novel.2695/Zjn_sc00080.1.…
	3	Phenylpropanoid biosynthesis	6/67	61/1155	0.135954	0.833968	obr00940	novel.13988/novel.5856/novel.22133/Zjn_sc00042.1.g01860.1.sm.mkhc/Zjn_sc00044.1.g03250.1.am.mk/Zjn_sc00174.1.g00110.1.am.mk
	4	Plant hormone signal transduction	6/67	70/1155	0.214702	0.833968	obr04075	Zjn_sc00033.1.g01080.1.sm.mk/Zjn_sc00045.1.g00350.1.am.mk/Zjn_sc00001.1.g00520.1.sm.mk/Zjn_sc00051.1.g02700.1.am.mk/Zjn_sc00018.1.g00990.1.am.mk/Zjn_sc00023.1.g03260.1.am.mk
	5	MAPK signaling pathway - plant	5/67	43/1155	0.0980868	0.833968	obr04016	Zjn_sc04393.1.g00010.1.am.mk/Zjn_sc00045.1.g00350.1.am.mk/Zjn_sc00037.1.g02220.1.am.mk/Zjn_sc00001.1.g00520.1.sm.mk/Zjn_sc00051.1.g02700.1.am.mk
	6	Glycerophospholipid metabolism	3/67	24/1155	0.158372	0.833968	obr00564	Zjn_sc00013.1.g10300.1.sm.mk/Zjn_sc00080.1.g00480.1.am.mk/Zjn_sc00071.1.g01400.1.am.mk
	7	Glutathione metabolism	3/67	25/1155	0.172877	0.833968	obr00480	Zjn_sc00061.1.g00880.1.sm.mk/Zjn_sc00005.1.g00380.1.sm.mk/Zjn_sc00034.1.g01270.1.am.mk
	8	Plant-pathogen interaction	3/67	45/1155	0.491579	0.833968	obr04626	Zjn_sc00062.1.g00040.1.am.mk/Zjn_sc00028.1.g04410.1.sm.mk/Zjn_sc00051.1.g02700.1.am.mk
	9	Amino sugar and nucleotide sugar metabolism	3/67	47/1155	0.521596	0.833968	obr00520	Zjn_sc00018.1.g01180.1.am.mk/Zjn_sc00007.1.g04890.1.sm.mkhc/Zjn_sc00009.1.g05730.1.am.mkhc
	10	Biosynthesis of amino acids	3/67	64/1155	0.733351	0.839743	obr01230	Zjn_sc00100.1.g00350.1.am.mk/Zjn_sc00058.1.g03580.1.sm.mk/Zjn_sc00006.1.g06940.1.am.mk
	11	Pantothenate and CoA biosynthesis	2/67	10/1155	0.110411	0.833968	obr00770	Zjn_sc00026.1.g00710.1.sm.mk/Zjn_sc00049.1.g03330.1.am.mkhc
	12	Galactose metabolism	2/67	14/1155	0.192825	0.833968	obr00052	Zjn_sc00025.1.g03980.1.sm.mk/Zjn_sc00020.1.g01760.1.am.mkhc
	13	Pentose and glucuronate interconversions	2/67	17/1155	0.258671	0.833968	obr00040	Zjn_sc00111.1.g00150.1.sm.mk/Zjn_sc00025.1.g03980.1.sm.mk
	14	Glycerolipid metabolism	2/67	17/1155	0.258671	0.833968	obr00561	Zjn_sc00025.1.g03980.1.sm.mk/Zjn_sc00071.1.g01400.1.am.mk
	15	Inositol phosphate metabolism	2/67	22/1155	0.368383	0.833968	obr00562	Zjn_sc00013.1.g10300.1.sm.mk/Zjn_sc00080.1.g00480.1.am.mk
	16	Cysteine and methionine metabolism	2/67	27/1155	0.471655	0.833968	obr00270	Zjn_sc00011.1.g07250.1.sm.mkhc/Zjn_sc00100.1.g00350.1.am.mk
	17	Pyrimidine metabolism	2/67	28/1155	0.491134	0.833968	obr00240	Zjn_sc00011.1.g06550.1.am.mk/Zjn_sc02347.1.g00010.1.sm.mk
	18	Purine metabolism	2/67	34/1155	0.598281	0.839743	obr00230	Zjn_sc00011.1.g06550.1.am.mk/Zjn_sc02347.1.g00010.1.sm.mk
	19	Starch and sucrose metabolism	2/67	35/1155	0.614446	0.839743	obr00500	novel.29329/Zjn_sc00020.1.g01760.1.am.mkhc
	20	Glycolysis / Gluconeogenesis	2/67	41/1155	0.701244	0.839743	obr00010	Zjn_sc00012.1.g06840.1.sm.mkhc/novel.2695
	21	Protein processing in endoplasmic reticulum	2/67	46/1155	0.760854	0.845394	obr04141	Zjn_sc00007.1.g11180.1.sm.mk/Zjn_sc00003.1.g05530.1.sm.mk
	22	Ribosome	2/67	68/1155	0.917282	0.946113	obr03010	Zjn_sc05617.1.g00010.1.sm.mkhc/novel.15002
	23	Tryptophan metabolism	1/67	10/1155	0.451191	0.833968	obr00380	Zjn_sc00034.1.g00810.1.sm.mk
	24	RNA polymerase	1/67	10/1155	0.451191	0.833968	obr03020	Zjn_sc00011.1.g06550.1.am.mk
	25	Fatty acid biosynthesis	1/67	11/1155	0.483305	0.833968	obr00061	Zjn_sc00009.1.g04550.1.am.mkhc
	26	Indole alkaloid biosynthesis	1/67	11/1155	0.483305	0.833968	obr00901	novel.37582
	27	DNA replication	1/67	11/1155	0.483305	0.833968	obr03030	Zjn_sc02347.1.g00010.1.sm.mk
	28	Phenylalanine, tyrosine and tryptophan biosynthesis	1/67	12/1155	0.513566	0.833968	obr00400	Zjn_sc00058.1.g03580.1.sm.mk
	29	N-Glycan biosynthesis	1/67	12/1155	0.513566	0.833968	obr00510	Zjn_sc00037.1.g02590.1.sm.mkhc
	30	Sulfur metabolism	1/67	12/1155	0.513566	0.833968	obr00920	Zjn_sc00100.1.g00350.1.am.mk
	31	Biosynthesis of unsaturated fatty acids	1/67	12/1155	0.513566	0.833968	obr01040	Zjn_sc00009.1.g04550.1.am.mkhc
	32	Nucleotide excision repair	1/67	13/1155	0.542079	0.833968	obr03420	Zjn_sc02347.1.g00010.1.sm.mk
	33	Pentose phosphate pathway	1/67	14/1155	0.568945	0.839743	obr00030	Zjn_sc00006.1.g06940.1.am.mk
	34	Fatty acid metabolism	1/67	19/1155	0.681663	0.839743	obr01212	Zjn_sc00009.1.g04550.1.am.mkhc
	35	RNA degradation	1/67	21/1155	0.718121	0.839743	obr03018	Zjn_sc00004.1.g13940.1.am.mk
	36	Fructose and mannose metabolism	1/67	22/1155	0.734775	0.839743	obr00051	Zjn_sc00025.1.g03980.1.sm.mk
	37	Carbon fixation in photosynthetic organisms	1/67	22/1155	0.734775	0.839743	obr00710	Zjn_sc00006.1.g06940.1.am.mk
	38	RNA transport	1/67	30/1155	0.837387	0.905284	obr03013	Zjn_sc00001.1.g08110.1.sm.mkhc
	39	Endocytosis	1/67	42/1155	0.92246	0.946113	obr04144	Zjn_sc00055.1.g01300.1.sm.mk
	40	Carbon metabolism	1/67	74/1155	0.989671	0.989671	obr01200	Zjn_sc00006.1.g06940.1.am.mk
Z00472R vs Z0040R	1	Metabolic pathways	35/72	491/1172	0.142651	0.653842	obr01100	Zjn_sc00012.1.g06840.1.sm.mkhc/Zjn_sc00014.1.g07300.1.sm.mkhc/Zjn_sc00100.1.g00350.1.am.mk/Zjn_sc00026.1.g00710.1.sm.mk/Zjn_sc00003.1.g12860.1.am.mk/Zjn_sc00043.1.g03820.1.am.mk/Zjn_sc00037.1.g02590.1.sm.mkhc/Zjn_sc00058.1.g03580.1.sm.mk/Zjn_sc00071.1.g01710.1.am.mk/Zjn_sc00174.1.g00110.1.am.mk/Zjn_sc00034.1.g00810.1.sm.mk/Zjn_sc00071.1.g01400.1.am.mk/novel.5856/novel.22133/Zjn_sc00365.1.g00010.1…
	2	Biosynthesis of secondary metabolites	23/72	291/1172	0.098555	0.653842	obr01110	Zjn_sc00012.1.g06840.1.sm.mkhc/Zjn_sc00100.1.g00350.1.am.mk/Zjn_sc00026.1.g00710.1.sm.mk/Zjn_sc00043.1.g03820.1.am.mk/Zjn_sc00058.1.g03580.1.sm.mk/Zjn_sc00071.1.g01710.1.am.mk/Zjn_sc00174.1.g00110.1.am.mk/Zjn_sc00071.1.g01400.1.am.mk/novel.5856/novel.22133/Zjn_sc00365.1.g00010.1.am.mk/Zjn_sc00002.1.g11620.1.sm.mk/Zjn_sc00021.1.g00610.1.am.mk/novel.13988/novel.25330/Zjn_sc00007.1.g11880.1.am.mk/Zj…
	3	Phenylpropanoid biosynthesis	8/72	59/1172	0.0239185	0.382697	obr00940	Zjn_sc00174.1.g00110.1.am.mk/novel.5856/novel.22133/Zjn_sc00365.1.g00010.1.am.mk/novel.13988/novel.25330/Zjn_sc00007.1.g11880.1.am.mk/Zjn_sc00049.1.g01340.1.sm.mkhc
	4	MAPK signaling pathway - plant	7/72	43/1172	0.0133072	0.382697	obr04016	Zjn_sc04393.1.g00010.1.am.mk/Zjn_sc00011.1.g00880.1.am.mk/Zjn_sc00037.1.g02220.1.am.mk/Zjn_sc00080.1.g00530.1.sm.mk/Zjn_sc00056.1.g00920.1.am.mk/Zjn_sc00045.1.g00350.1.am.mk/Zjn_sc00001.1.g00520.1.sm.mk
	5	Plant hormone signal transduction	7/72	69/1172	0.123984	0.653842	obr04075	Zjn_sc00033.1.g01080.1.sm.mk/Zjn_sc00018.1.g00990.1.am.mk/Zjn_sc00023.1.g03260.1.am.mk/Zjn_sc00045.1.g00350.1.am.mk/Zjn_sc00001.1.g00520.1.sm.mk/Zjn_sc00012.1.g00930.1.sm.mk/Zjn_sc00067.1.g02570.1.sm.mk
	6	Plant-pathogen interaction	4/72	45/1172	0.297045	0.864132	obr04626	Zjn_sc00062.1.g00040.1.am.mk/Zjn_sc00028.1.g04410.1.sm.mk/Zjn_sc00080.1.g00530.1.sm.mk/Zjn_sc00005.1.g06590.1.am.mk
	7	Amino sugar and nucleotide sugar metabolism	4/72	49/1172	0.354775	0.913376	obr00520	Zjn_sc00003.1.g12860.1.am.mk/Zjn_sc00007.1.g04890.1.sm.mkhc/Zjn_sc00018.1.g01180.1.am.mk/Zjn_sc00002.1.g06150.1.am.mkhc
	8	Cysteine and methionine metabolism	3/72	27/1172	0.227655	0.728497	obr00270	Zjn_sc00100.1.g00350.1.am.mk/Zjn_sc00002.1.g11620.1.sm.mk/Zjn_sc00011.1.g07250.1.sm.mkhc
	9	Glutathione metabolism	3/72	27/1172	0.227655	0.728497	obr00480	Zjn_sc00061.1.g00880.1.sm.mk/Zjn_sc00019.1.g03170.1.am.mk/Zjn_sc00002.1.g15380.1.am.mkhc
	10	Glycolysis / Gluconeogenesis	3/72	40/1172	0.450764	0.913376	obr00010	Zjn_sc00012.1.g06840.1.sm.mkhc/novel.2695/novel.22770
	11	Biosynthesis of amino acids	3/72	60/1172	0.728689	0.913376	obr01230	Zjn_sc00100.1.g00350.1.am.mk/Zjn_sc00058.1.g03580.1.sm.mk/Zjn_sc00002.1.g11620.1.sm.mk
	12	Pantothenate and CoA biosynthesis	2/72	10/1172	0.121692	0.653842	obr00770	Zjn_sc00026.1.g00710.1.sm.mk/Zjn_sc00049.1.g03330.1.am.mkhc
	13	Sulfur metabolism	2/72	11/1172	0.143028	0.653842	obr00920	Zjn_sc00100.1.g00350.1.am.mk/Zjn_sc00002.1.g11620.1.sm.mk
	14	Phenylalanine metabolism	2/72	12/1172	0.165083	0.66033	obr00360	Zjn_sc00007.1.g11880.1.am.mk/Zjn_sc00049.1.g01340.1.sm.mkhc
	15	Glycerophospholipid metabolism	2/72	24/1172	0.440125	0.913376	obr00564	Zjn_sc00071.1.g01400.1.am.mk/Zjn_sc00013.1.g10300.1.sm.mk
	16	Starch and sucrose metabolism	2/72	37/1172	0.676977	0.913376	obr00500	Zjn_sc00143.1.g00990.1.am.mk/novel.29329
	17	Endocytosis	2/72	44/1172	0.76737	0.913376	obr04144	Zjn_sc00055.1.g01300.1.sm.mk/Zjn_sc00023.1.g06040.1.sm.mk
	18	Ribosome	2/72	71/1172	0.942773	0.955314	obr03010	novel.15002/Zjn_sc05617.1.g00010.1.sm.mkhc
	19	Carbon metabolism	2/72	73/1172	0.948761	0.955314	obr01200	Zjn_sc00002.1.g11620.1.sm.mk/Zjn_sc00003.1.g13690.1.am.mk
	20	Tryptophan metabolism	1/72	10/1172	0.470881	0.913376	obr00380	Zjn_sc00034.1.g00810.1.sm.mk
	21	Indole alkaloid biosynthesis	1/72	10/1172	0.470881	0.913376	obr00901	Zjn_sc00021.1.g00610.1.am.mk
	22	Phenylalanine, tyrosine and tryptophan biosynthesis	1/72	12/1172	0.534447	0.913376	obr00400	Zjn_sc00058.1.g03580.1.sm.mk
	23	Galactose metabolism	1/72	14/1172	0.59047	0.913376	obr00052	Zjn_sc00001.1.g00470.1.sm.mk
	24	N-Glycan biosynthesis	1/72	14/1172	0.59047	0.913376	obr00510	Zjn_sc00037.1.g02590.1.sm.mkhc
	25	Pentose and glucuronate interconversions	1/72	17/1172	0.662266	0.913376	obr00040	Zjn_sc00111.1.g00150.1.sm.mk
	26	Glycerolipid metabolism	1/72	18/1172	0.683319	0.913376	obr00561	Zjn_sc00071.1.g01400.1.am.mk
	27	Inositol phosphate metabolism	1/72	22/1172	0.755343	0.913376	obr00562	Zjn_sc00013.1.g10300.1.sm.mk
	28	Carbon fixation in photosynthetic organisms	1/72	22/1172	0.755343	0.913376	obr00710	Zjn_sc00003.1.g13690.1.am.mk
	29	Phosphatidylinositol signaling system	1/72	23/1172	0.770661	0.913376	obr04070	Zjn_sc00080.1.g00530.1.sm.mk
	30	Pyrimidine metabolism	1/72	29/1172	0.844593	0.955314	obr00240	Zjn_sc00066.1.g02810.1.am.mkhc
	31	Spliceosome	1/72	43/1172	0.937837	0.955314	obr03040	novel.11271
	32	Protein processing in endoplasmic reticulum	1/72	48/1172	0.955314	0.955314	obr04141	Zjn_sc00003.1.g05530.1.sm.mk
Z0111R vs Z0110R	1	Metabolic pathways	55/100	441/1100	0.00113141	0.0154627	obr01100	novel.22133/novel.2695/Zjn_sc00043.1.g03820.1.am.mk/Zjn_sc00012.1.g06840.1.sm.mkhc/novel.19680/Zjn_sc00163.1.g00190.1.am.mk/novel.13987/Zjn_sc00013.1.g04780.1.am.mkhc/novel.36585/novel.25330/Zjn_sc00040.1.g02230.1.sm.mk/Zjn_sc00013.1.g10300.1.sm.mk/Zjn_sc00365.1.g00010.1.am.mk/Zjn_sc00002.1.g11620.1.sm.mk/Zjn_sc00011.1.g07250.1.sm.mkhc/Zjn_sc00046.1.g01300.1.am.mkhc/novel.255/Zjn_sc00063.1.g01760…
	2	Biosynthesis of secondary metabolites	46/100	254/1100	9.1011e-08	3.73145e-06	obr01110	novel.22133/novel.2695/Zjn_sc00043.1.g03820.1.am.mk/Zjn_sc00012.1.g06840.1.sm.mkhc/novel.19680/novel.13987/novel.25330/Zjn_sc00040.1.g02230.1.sm.mk/novel.3039/Zjn_sc00013.1.g10300.1.sm.mk/Zjn_sc00365.1.g00010.1.am.mk/Zjn_sc00002.1.g11620.1.sm.mk/Zjn_sc00011.1.g07250.1.sm.mkhc/Zjn_sc00046.1.g01300.1.am.mkhc/novel.255/Zjn_sc00063.1.g01760.1.sm.mkhc/Zjn_sc00026.1.g00710.1.sm.mk/Zjn_sc00004.1.g04570.…
	3	Phenylpropanoid biosynthesis	15/100	57/1100	7.5512e-05	0.001548	obr00940	novel.22133/novel.19680/novel.13987/novel.25330/Zjn_sc00365.1.g00010.1.am.mk/novel.255/Zjn_sc00063.1.g01760.1.sm.mkhc/Zjn_sc00004.1.g04570.1.sm.mkhc/Zjn_sc10884.1.g00010.1.sm.mk/novel.5856/Zjn_sc00017.1.g00050.1.sm.mkhc/novel.25096/novel.13988/Zjn_sc00007.1.g11880.1.am.mk/Zjn_sc00042.1.g01860.1.sm.mkhc
	4	Plant hormone signal transduction	8/100	68/1100	0.27129	0.935942	obr04075	Zjn_sc00033.1.g01080.1.sm.mk/Zjn_sc00044.1.g00700.1.sm.mkhc/Zjn_sc00064.1.g00250.1.es.mkhc/Zjn_sc00012.1.g00930.1.sm.mk/Zjn_sc00045.1.g00350.1.am.mk/Zjn_sc00018.1.g03470.1.sm.mk/Zjn_sc00013.1.g03980.1.sm.mkhc/Zjn_sc00017.1.g05610.1.am.mk
	5	MAPK signaling pathway - plant	6/100	47/1100	0.249695	0.935942	obr04016	Zjn_sc04393.1.g00010.1.am.mk/Zjn_sc03592.1.g00010.1.am.mk/Zjn_sc00011.1.g00880.1.am.mk/Zjn_sc00064.1.g00250.1.es.mkhc/Zjn_sc00045.1.g00350.1.am.mk/Zjn_sc00027.1.g00590.1.am.mk
	6	Carbon metabolism	5/100	69/1100	0.77173	0.935942	obr01200	Zjn_sc00002.1.g11620.1.sm.mk/Zjn_sc00034.1.g01730.1.am.mkhc/Zjn_sc00039.1.g02410.1.am.mk/novel.9741/Zjn_sc00003.1.g09860.1.sm.mkhc
	7	Phenylalanine metabolism	4/100	13/1100	0.0241973	0.248023	obr00360	Zjn_sc00004.1.g04570.1.sm.mkhc/Zjn_sc10884.1.g00010.1.sm.mk/Zjn_sc00017.1.g00050.1.sm.mkhc/Zjn_sc00007.1.g11880.1.am.mk
	8	Glycerophospholipid metabolism	4/100	21/1100	0.115658	0.935942	obr00564	Zjn_sc00013.1.g10300.1.sm.mk/Zjn_sc00071.1.g01400.1.am.mk/novel.10367/Zjn_sc00080.1.g00480.1.am.mk
	9	Glutathione metabolism	4/100	23/1100	0.149122	0.935942	obr00480	Zjn_sc00034.1.g01730.1.am.mkhc/Zjn_sc00034.1.g01270.1.am.mk/Zjn_sc00089.1.g00070.1.am.mk/Zjn_sc00047.1.g01620.1.sm.mkhc
	10	Glycolysis / Gluconeogenesis	4/100	35/1100	0.395579	0.935942	obr00010	novel.2695/Zjn_sc00012.1.g06840.1.sm.mkhc/Zjn_sc00003.1.g09860.1.sm.mkhc/Zjn_sc00006.1.g01640.1.am.mk
	11	Plant-pathogen interaction	4/100	44/1100	0.579689	0.935942	obr04626	Zjn_sc00004.1.g03060.1.am.mk/Zjn_sc00062.1.g00040.1.am.mk/Zjn_sc03592.1.g00010.1.am.mk/Zjn_sc00027.1.g00590.1.am.mk
	12	Amino sugar and nucleotide sugar metabolism	4/100	46/1100	0.616293	0.935942	obr00520	Zjn_sc00013.1.g04780.1.am.mkhc/novel.36585/Zjn_sc00033.1.g02230.1.am.mkhc/Zjn_sc00009.1.g03890.1.am.mkhc
	13	Fatty acid metabolism	3/100	18/1100	0.220193	0.935942	obr01212	Zjn_sc00009.1.g04550.1.am.mkhc/Zjn_sc00030.1.g03500.1.sm.mkhc/novel.21957
	14	Cysteine and methionine metabolism	3/100	26/1100	0.426146	0.935942	obr00270	Zjn_sc00002.1.g11620.1.sm.mk/Zjn_sc00011.1.g07250.1.sm.mkhc/Zjn_sc00047.1.g01620.1.sm.mkhc
	15	Starch and sucrose metabolism	3/100	35/1100	0.632023	0.935942	obr00500	novel.29329/Zjn_sc00009.1.g03890.1.am.mkhc/Zjn_sc00020.1.g01760.1.am.mkhc
	16	Biosynthesis of amino acids	3/100	51/1100	0.860265	0.935942	obr01230	Zjn_sc00002.1.g11620.1.sm.mk/Zjn_sc00058.1.g03580.1.sm.mk/Zjn_sc00039.1.g02410.1.am.mk
	17	Ribosome	3/100	74/1100	0.97322	0.97322	obr03010	Zjn_sc00024.1.g01435.1.br/Zjn_sc00047.1.g00780.1.am.mk/Zjn_sc00003.1.g00760.1.sm.mkhc
	18	Cutin, suberine and wax biosynthesis	2/100	10/1100	0.228594	0.935942	obr00073	Zjn_sc00009.1.g06210.1.am.mk/Zjn_sc00093.1.g00470.1.sm.mkhc
	19	SNARE interactions in vesicular transport	2/100	10/1100	0.228594	0.935942	obr04130	Zjn_sc00071.1.g00120.1.am.mk/Zjn_sc00014.1.g06760.1.am.mk
	20	Fatty acid biosynthesis	2/100	12/1100	0.299009	0.935942	obr00061	Zjn_sc00009.1.g04550.1.am.mkhc/novel.21957
	21	Biosynthesis of unsaturated fatty acids	2/100	12/1100	0.299009	0.935942	obr01040	Zjn_sc00009.1.g04550.1.am.mkhc/Zjn_sc00030.1.g03500.1.sm.mkhc
	22	Galactose metabolism	2/100	14/1100	0.368441	0.935942	obr00052	Zjn_sc00020.1.g01760.1.am.mkhc/Zjn_sc00006.1.g01640.1.am.mk
	23	Glycerolipid metabolism	2/100	14/1100	0.368441	0.935942	obr00561	Zjn_sc00071.1.g01400.1.am.mk/Zjn_sc00007.1.g06870.1.am.mkhc
	24	Inositol phosphate metabolism	2/100	22/1100	0.609499	0.935942	obr00562	Zjn_sc00013.1.g10300.1.sm.mk/Zjn_sc00080.1.g00480.1.am.mk
	25	Oxidative phosphorylation	2/100	36/1100	0.85568	0.935942	obr00190	Zjn_sc00036.1.g03560.1.sm.mkhc/novel.21297
	26	Spliceosome	2/100	43/1100	0.916262	0.962757	obr03040	Zjn_sc00004.1.g02730.1.sm.mkhc/Zjn_sc00092.1.g00710.1.sm.mkhc
	27	Protein processing in endoplasmic reticulum	2/100	47/1100	0.939275	0.962757	obr04141	Zjn_sc00061.1.g01440.1.sm.mkhc/Zjn_sc00040.1.g05430.1.am.mkhc
	28	Pantothenate and CoA biosynthesis	1/100	10/1100	0.61604	0.935942	obr00770	Zjn_sc00026.1.g00710.1.sm.mk
	29	2-Oxocarboxylic acid metabolism	1/100	10/1100	0.61604	0.935942	obr01210	Zjn_sc00039.1.g02410.1.am.mk
	30	Sulfur metabolism	1/100	11/1100	0.651266	0.935942	obr00920	Zjn_sc00002.1.g11620.1.sm.mk
	31	Pentose phosphate pathway	1/100	12/1100	0.683289	0.935942	obr00030	Zjn_sc00034.1.g01730.1.am.mkhc
	32	Proteasome	1/100	12/1100	0.683289	0.935942	obr03050	novel.26971
	33	Pentose and glucuronate interconversions	1/100	16/1100	0.784756	0.935942	obr00040	Zjn_sc00013.1.g04780.1.am.mkhc
	34	Glyoxylate and dicarboxylate metabolism	1/100	16/1100	0.784756	0.935942	obr00630	novel.9741
	35	Photosynthesis	1/100	17/1100	0.804612	0.935942	obr00195	Zjn_sc00001.1.g07670.1.sm.mkhc
	36	Phagosome	1/100	17/1100	0.804612	0.935942	obr04145	Zjn_sc00036.1.g03560.1.sm.mkhc
	37	Glycine, serine and threonine metabolism	1/100	18/1100	0.822653	0.935942	obr00260	novel.9741
	38	Fructose and mannose metabolism	1/100	20/1100	0.853934	0.935942	obr00051	Zjn_sc00009.1.g03890.1.am.mkhc
	39	Carbon fixation in photosynthetic organisms	1/100	21/1100	0.867458	0.935942	obr00710	Zjn_sc00039.1.g02410.1.am.mk
	40	Ubiquitin mediated proteolysis	1/100	21/1100	0.867458	0.935942	obr04120	Zjn_sc00041.1.g00100.1.am.mkhc
	41	Peroxisome	1/100	21/1100	0.867458	0.935942	obr04146	novel.19600
Z01124R vs Z0110R	1	Metabolic pathways	85/202	416/1027	0.333402	0.982395	obr01100	Zjn_sc00023.1.g05630.1.am.mk/novel.22133/novel.19680/novel.2695/Zjn_sc00788.1.g00010.1.sm.mkhc/novel.25330/Zjn_sc00011.1.g07250.1.sm.mkhc/novel.13987/Zjn_sc00002.1.g11620.1.sm.mk/Zjn_sc00071.1.g01400.1.am.mk/Zjn_sc00080.1.g00480.1.am.mk/Zjn_sc10884.1.g00010.1.sm.mk/Zjn_sc00009.1.g03890.1.am.mkhc/Zjn_sc00017.1.g00050.1.sm.mkhc/Zjn_sc00034.1.g00810.1.sm.mk/Zjn_sc00181.1.g00280.1.am.mkhc/Zjn_sc00004…
	2	Biosynthesis of secondary metabolites	61/202	243/1027	0.0104847	0.181735	obr01110	Zjn_sc00023.1.g05630.1.am.mk/novel.22133/novel.19680/novel.37582/novel.2695/Zjn_sc00788.1.g00010.1.sm.mkhc/novel.25330/Zjn_sc00011.1.g07250.1.sm.mkhc/novel.13987/Zjn_sc00002.1.g11620.1.sm.mk/Zjn_sc00071.1.g01400.1.am.mk/Zjn_sc00080.1.g00480.1.am.mk/Zjn_sc10884.1.g00010.1.sm.mk/Zjn_sc00021.1.g00610.1.am.mk/Zjn_sc00017.1.g00050.1.sm.mkhc/Zjn_sc00004.1.g04570.1.sm.mkhc/Zjn_sc00086.1.g01370.1.sm.mk/Z…
	3	Phenylpropanoid biosynthesis	18/202	49/1027	0.0032753	0.170316	obr00940	novel.22133/novel.19680/novel.25330/novel.13987/Zjn_sc10884.1.g00010.1.sm.mk/Zjn_sc00017.1.g00050.1.sm.mkhc/Zjn_sc00004.1.g04570.1.sm.mkhc/Zjn_sc00063.1.g01760.1.sm.mkhc/novel.13988/Zjn_sc00018.1.g07460.1.sm.mkhc/Zjn_sc00009.1.g09680.1.am.mk/novel.23115/Zjn_sc00023.1.g07130.1.am.mkhc/Zjn_sc00049.1.g01340.1.sm.mkhc/Zjn_sc00194.1.g00250.1.sm.mk/Zjn_sc00255.1.g00050.1.cf.mkhc/novel.2315/Zjn_sc00132.…
	4	Plant hormone signal transduction	17/202	60/1027	0.062096	0.645798	obr04075	Zjn_sc00044.1.g00700.1.sm.mkhc/Zjn_sc00018.1.g00990.1.am.mk/Zjn_sc00064.1.g00250.1.es.mkhc/Zjn_sc00034.1.g02730.1.sm.mkhc/Zjn_sc00049.1.g02590.1.am.mk/Zjn_sc00026.1.g00400.1.am.mkhc/Zjn_sc00045.1.g00350.1.am.mk/Zjn_sc00001.1.g00520.1.sm.mk/Zjn_sc00008.1.g00770.1.am.mk/Zjn_sc00033.1.g01080.1.sm.mk/Zjn_sc00009.1.g06040.1.am.mk/Zjn_sc00009.1.g07880.1.sm.mk/Zjn_sc00018.1.g03470.1.sm.mk/Zjn_sc02708.1.…
	5	MAPK signaling pathway - plant	14/202	38/1027	0.00912796	0.181735	obr04016	Zjn_sc00056.1.g00920.1.am.mk/Zjn_sc03592.1.g00010.1.am.mk/Zjn_sc00064.1.g00250.1.es.mkhc/Zjn_sc00027.1.g00590.1.am.mk/Zjn_sc00049.1.g02590.1.am.mk/Zjn_sc00037.1.g02220.1.am.mk/Zjn_sc04393.1.g00010.1.am.mk/Zjn_sc00045.1.g00350.1.am.mk/Zjn_sc00001.1.g00520.1.sm.mk/novel.10939/Zjn_sc00011.1.g00880.1.am.mk/Zjn_sc00009.1.g07880.1.sm.mk/Zjn_sc02708.1.g00010.1.am.mk/Zjn_sc00045.1.g04080.1.sm.mkhc
	6	Carbon metabolism	13/202	67/1027	0.574634	0.982395	obr01200	Zjn_sc00002.1.g11620.1.sm.mk/Zjn_sc00034.1.g01730.1.am.mkhc/novel.14576/Zjn_sc00003.1.g09860.1.sm.mkhc/novel.9741/Zjn_sc00009.1.g07060.1.sm.mk/Zjn_sc00047.1.g03580.1.am.mk/Zjn_sc00023.1.g03640.1.am.mkhc/Zjn_sc00061.1.g01040.1.sm.mkhc/Zjn_sc00039.1.g02410.1.am.mk/Zjn_sc00039.1.g04800.1.am.mk/Zjn_sc00027.1.g03690.1.am.mk/Zjn_sc00008.1.g02980.1.sm.mkhc
	7	Biosynthesis of amino acids	12/202	55/1027	0.394588	0.982395	obr01230	Zjn_sc00002.1.g11620.1.sm.mk/Zjn_sc00058.1.g03580.1.sm.mk/Zjn_sc00009.1.g07060.1.sm.mk/Zjn_sc00100.1.g00350.1.am.mk/Zjn_sc00061.1.g01040.1.sm.mkhc/Zjn_sc00039.1.g02410.1.am.mk/Zjn_sc00029.1.g03060.1.sm.mk/Zjn_sc00041.1.g01300.1.am.mk/Zjn_sc00016.1.g05200.1.am.mkhc/Zjn_sc00007.1.g05620.1.sm.mkhc/Zjn_sc00027.1.g03690.1.am.mk/Zjn_sc00008.1.g02980.1.sm.mkhc
	8	Glutathione metabolism	9/202	23/1027	0.023332	0.303316	obr00480	Zjn_sc00042.1.g00930.1.am.mk/Zjn_sc00019.1.g03170.1.am.mk/Zjn_sc00034.1.g01730.1.am.mkhc/Zjn_sc00034.1.g01270.1.am.mk/Zjn_sc00012.1.g04210.1.sm.mkhc/Zjn_sc00032.1.g00970.1.am.mk/Zjn_sc00013.1.g06330.1.sm.mk/Zjn_sc00089.1.g00070.1.am.mk/Zjn_sc00056.1.g04580.1.sm.mkhc
	9	Plant-pathogen interaction	9/202	40/1027	0.385233	0.982395	obr04626	Zjn_sc00004.1.g03060.1.am.mk/Zjn_sc03592.1.g00010.1.am.mk/Zjn_sc00027.1.g00590.1.am.mk/Zjn_sc00049.1.g02590.1.am.mk/Zjn_sc00036.1.g02890.1.sm.mk/Zjn_sc00062.1.g00040.1.am.mk/novel.10939/Zjn_sc00005.1.g06590.1.am.mk/novel.40566
	10	Ribosome	9/202	70/1027	0.955436	0.982395	obr03010	Zjn_sc00047.1.g00780.1.am.mk/Zjn_sc00024.1.g01435.1.br/Zjn_sc03289.1.g00010.1.am.mkhc/novel.15002/Zjn_sc00043.1.g00970.1.sm.mkhc/Zjn_sc00009.1.g08350.1.sm.mkhc/Zjn_sc00009.1.g09230.1.sm.mk/Zjn_sc00040.1.g04420.1.sm.mkhc/Zjn_sc00043.1.g04960.1.am.mkhc
	11	Protein processing in endoplasmic reticulum	8/202	38/1027	0.479918	0.982395	obr04141	Zjn_sc00005.1.g06570.1.am.mk/Zjn_sc00061.1.g01440.1.sm.mkhc/Zjn_sc00040.1.g05430.1.am.mkhc/Zjn_sc00031.1.g00120.1.sm.mk/Zjn_sc00047.1.g02980.1.am.mk/Zjn_sc00131.1.g00360.1.sm.mk/Zjn_sc00045.1.g04840.1.sm.mk/Zjn_sc00040.1.g04780.1.cf.mkhc
	12	Cysteine and methionine metabolism	7/202	25/1027	0.204885	0.982395	obr00270	Zjn_sc00011.1.g07250.1.sm.mkhc/Zjn_sc00002.1.g11620.1.sm.mk/Zjn_sc05811.1.g00010.1.sm.mk/Zjn_sc00697.1.g00020.1.sm.mkhc/Zjn_sc00100.1.g00350.1.am.mk/Zjn_sc00061.1.g01070.1.sm.mkhc/Zjn_sc00027.1.g03690.1.am.mk
	13	Endocytosis	7/202	37/1027	0.614185	0.982395	obr04144	novel.5469/Zjn_sc00035.1.g00650.1.sm.mkhc/novel.26248/Zjn_sc00007.1.g11290.1.sm.mkhc/Zjn_sc00040.1.g04780.1.cf.mkhc/Zjn_sc00014.1.g09750.1.sm.mk/Zjn_sc00138.1.g00590.1.am.mk
	14	Amino sugar and nucleotide sugar metabolism	7/202	42/1027	0.751033	0.982395	obr00520	Zjn_sc00009.1.g03890.1.am.mkhc/novel.36585/Zjn_sc00013.1.g04780.1.am.mkhc/Zjn_sc00033.1.g02230.1.am.mkhc/novel.15024/Zjn_sc00030.1.g02400.1.es.mkhc/Zjn_sc00018.1.g01180.1.am.mk
	15	Glyoxylate and dicarboxylate metabolism	6/202	16/1027	0.0747452	0.647792	obr00630	novel.9741/Zjn_sc00044.1.g03940.1.sm.mkhc/Zjn_sc00047.1.g03580.1.am.mk/Zjn_sc00023.1.g03640.1.am.mkhc/Zjn_sc00061.1.g01040.1.sm.mkhc/Zjn_sc00007.1.g05620.1.sm.mkhc
	16	Glycerophospholipid metabolism	6/202	22/1027	0.252418	0.982395	obr00564	novel.10367/Zjn_sc00071.1.g01400.1.am.mk/Zjn_sc00080.1.g00480.1.am.mk/Zjn_sc00002.1.g09570.1.am.mk/Zjn_sc00013.1.g10300.1.sm.mk/Zjn_sc00010.1.g02000.1.am.mkhc
	17	Oxidative phosphorylation	6/202	32/1027	0.62512	0.982395	obr00190	Zjn_sc00036.1.g03560.1.sm.mkhc/Zjn_sc00029.1.g04380.1.sm.mkhc/Zjn_sc00062.1.g00130.1.sm.mkhc/Zjn_sc00039.1.g04800.1.am.mk/Zjn_sc00120.1.g00270.1.sm.mkhc/novel.41617
	18	Spliceosome	6/202	41/1027	0.849074	0.982395	obr03040	Zjn_sc00026.1.g02870.1.am.mkhc/novel.25299/Zjn_sc00002.1.g08780.1.sm.mkhc/Zjn_sc00004.1.g02730.1.sm.mkhc/Zjn_sc00040.1.g04780.1.cf.mkhc/Zjn_sc00057.1.g00790.1.sm.mkhc
	19	Glycine, serine and threonine metabolism	5/202	17/1027	0.229202	0.982395	obr00260	Zjn_sc03207.1.g00010.1.sm.mk/novel.9741/Zjn_sc00047.1.g03580.1.am.mk/Zjn_sc00061.1.g01040.1.sm.mkhc/Zjn_sc00029.1.g03060.1.sm.mk
	20	Pyrimidine metabolism	5/202	23/1027	0.483955	0.982395	obr00240	Zjn_sc02347.1.g00010.1.sm.mk/novel.36420/Zjn_sc04140.1.g00010.1.am.mkhc/Zjn_sc00030.1.g01450.1.sm.mkhc/novel.36518
	21	Purine metabolism	5/202	29/1027	0.70441	0.982395	obr00230	Zjn_sc02347.1.g00010.1.sm.mk/Zjn_sc00013.1.g04030.1.sm.mkhc/Zjn_sc00030.1.g01450.1.sm.mkhc/novel.36518/Zjn_sc03365.1.g00010.1.cf.mkhc
	22	Glycolysis / Gluconeogenesis	5/202	32/1027	0.786647	0.982395	obr00010	novel.2695/Zjn_sc00012.1.g06840.1.sm.mkhc/Zjn_sc00003.1.g09860.1.sm.mkhc/Zjn_sc00009.1.g07060.1.sm.mk/Zjn_sc00008.1.g02980.1.sm.mkhc
	23	Sulfur metabolism	4/202	10/1027	0.11408	0.84745	obr00920	Zjn_sc00002.1.g11620.1.sm.mk/Zjn_sc00013.1.g04030.1.sm.mkhc/Zjn_sc00100.1.g00350.1.am.mk/Zjn_sc00027.1.g03690.1.am.mk
	24	Galactose metabolism	4/202	11/1027	0.152785	0.982395	obr00052	Zjn_sc00020.1.g01760.1.am.mkhc/Zjn_sc00011.1.g05350.1.sm.mkhc/Zjn_sc00001.1.g00470.1.sm.mk/Zjn_sc00013.1.g07910.1.am.mk
	25	Phenylalanine metabolism	4/202	14/1027	0.289727	0.982395	obr00360	Zjn_sc10884.1.g00010.1.sm.mk/Zjn_sc00017.1.g00050.1.sm.mkhc/Zjn_sc00004.1.g04570.1.sm.mkhc/Zjn_sc00049.1.g01340.1.sm.mkhc
	26	Glycerolipid metabolism	4/202	16/1027	0.388517	0.982395	obr00561	Zjn_sc00071.1.g01400.1.am.mk/Zjn_sc00007.1.g06870.1.am.mkhc/Zjn_sc00066.1.g01640.1.sm.mkhc/Zjn_sc00010.1.g02000.1.am.mkhc
	27	Fructose and mannose metabolism	4/202	18/1027	0.485393	0.982395	obr00051	Zjn_sc00009.1.g03890.1.am.mkhc/Zjn_sc00009.1.g07060.1.sm.mk/Zjn_sc00029.1.g01170.1.am.mk/Zjn_sc00022.1.g00090.1.am.mk
	28	Ubiquitin mediated proteolysis	4/202	18/1027	0.485393	0.982395	obr04120	Zjn_sc00009.1.g00250.1.am.mkhc/Zjn_sc00025.1.g02320.1.am.mk/Zjn_sc00092.1.g00070.1.sm.mk/novel.19892
	29	DNA replication	3/202	10/1027	0.311884	0.982395	obr03030	Zjn_sc02347.1.g00010.1.sm.mk/novel.36518/novel.30365
	30	Lysine degradation	3/202	11/1027	0.371547	0.982395	obr00310	Zjn_sc03207.1.g00010.1.sm.mk/novel.14576/Zjn_sc00004.1.g02770.1.am.mkhc
	31	Photosynthesis	3/202	16/1027	0.637559	0.982395	obr00195	Zjn_sc00001.1.g07670.1.sm.mkhc/Zjn_sc00013.1.g09490.1.sm.mkhc/Zjn_sc00012.1.g05530.1.sm.mk
	32	Homologous recombination	3/202	16/1027	0.637559	0.982395	obr03440	Zjn_sc00001.1.g00230.1.am.mk/novel.36518/Zjn_sc00016.1.g05510.1.sm.mkhc
	33	Fatty acid metabolism	3/202	17/1027	0.680421	0.982395	obr01212	Zjn_sc00009.1.g04550.1.am.mkhc/novel.21957/Zjn_sc00030.1.g03500.1.sm.mkhc
	34	Phagosome	3/202	17/1027	0.680421	0.982395	obr04145	Zjn_sc00036.1.g03560.1.sm.mkhc/Zjn_sc00031.1.g00120.1.sm.mk/novel.13716
	35	Inositol phosphate metabolism	3/202	19/1027	0.754654	0.982395	obr00562	Zjn_sc00080.1.g00480.1.am.mk/Zjn_sc00013.1.g10300.1.sm.mk/Zjn_sc00009.1.g07060.1.sm.mk
	36	Carbon fixation in photosynthetic organisms	3/202	19/1027	0.754654	0.982395	obr00710	Zjn_sc00009.1.g07060.1.sm.mk/Zjn_sc00039.1.g02410.1.am.mk/Zjn_sc00008.1.g02980.1.sm.mkhc
	37	Starch and sucrose metabolism	3/202	31/1027	0.961097	0.982395	obr00500	Zjn_sc00009.1.g03890.1.am.mkhc/Zjn_sc00020.1.g01760.1.am.mkhc/novel.29329
	38	Biosynthesis of unsaturated fatty acids	2/202	10/1027	0.615267	0.982395	obr01040	Zjn_sc00009.1.g04550.1.am.mkhc/Zjn_sc00030.1.g03500.1.sm.mkhc
	39	2-Oxocarboxylic acid metabolism	2/202	10/1027	0.615267	0.982395	obr01210	Zjn_sc00039.1.g02410.1.am.mk/Zjn_sc00016.1.g05200.1.am.mkhc
	40	Nucleotide excision repair	2/202	10/1027	0.615267	0.982395	obr03420	Zjn_sc02347.1.g00010.1.sm.mk/novel.36518
	41	Phenylalanine, tyrosine and tryptophan biosynthesis	2/202	11/1027	0.669427	0.982395	obr00400	Zjn_sc00058.1.g03580.1.sm.mk/Zjn_sc00041.1.g01300.1.am.mk
	42	Proteasome	2/202	11/1027	0.669427	0.982395	obr03050	Zjn_sc00305.1.g00020.1.sm.mkhc/novel.6612
	43	Fatty acid biosynthesis	2/202	12/1027	0.717276	0.982395	obr00061	Zjn_sc00009.1.g04550.1.am.mkhc/novel.21957
	44	Pentose and glucuronate interconversions	2/202	14/1027	0.795639	0.982395	obr00040	Zjn_sc00013.1.g04780.1.am.mkhc/Zjn_sc00001.1.g01020.1.am.mk
	45	Citrate cycle (TCA cycle)	2/202	15/1027	0.827143	0.982395	obr00020	novel.14576/Zjn_sc00039.1.g04800.1.am.mk
	46	Peroxisome	2/202	18/1027	0.897146	0.982395	obr04146	Zjn_sc03207.1.g00010.1.sm.mk/Zjn_sc00023.1.g03640.1.am.mkhc
	47	Phosphatidylinositol signaling system	2/202	20/1027	0.928095	0.982395	obr04070	novel.10939/Zjn_sc00010.1.g02000.1.am.mkhc
	48	RNA transport	2/202	29/1027	0.986806	0.986806	obr03013	Zjn_sc00128.1.g00820.1.sm.mkhc/Zjn_sc00017.1.g07480.1.sm.mkhc
	49	Pentose phosphate pathway	1/202	11/1027	0.911289	0.982395	obr00030	Zjn_sc00034.1.g01730.1.am.mkhc
	50	Protein export	1/202	11/1027	0.911289	0.982395	obr03060	Zjn_sc00031.1.g00120.1.sm.mk
	51	SNARE interactions in vesicular transport	1/202	11/1027	0.911289	0.982395	obr04130	Zjn_sc00014.1.g06760.1.am.mk
	52	Terpenoid backbone biosynthesis	1/202	15/1027	0.963502	0.982395	obr00900	novel.4345
Z01172R vs Z0110R	1	Metabolic pathways	19/39	423/1051	0.175132	0.716974	obr01100	Zjn_sc00365.1.g00010.1.am.mk/Zjn_sc00027.1.g01530.1.sm.mk/Zjn_sc00023.1.g05630.1.am.mk/Zjn_sc00040.1.g02230.1.sm.mk/Zjn_sc00012.1.g06840.1.sm.mkhc/Zjn_sc00071.1.g01400.1.am.mk/Zjn_sc00037.1.g00930.1.am.mk/Zjn_sc00049.1.g03840.1.am.mk/novel.5856/novel.2695/Zjn_sc00001.1.g07670.1.sm.mkhc/Zjn_sc00063.1.g01760.1.sm.mkhc/Zjn_sc00010.1.g04290.1.sm.mkhc/Zjn_sc01401.1.g00010.1.am.mk/Zjn_sc00017.1.g00960.…
	2	Biosynthesis of secondary metabolites	13/39	242/1051	0.0896267	0.716974	obr01110	Zjn_sc00365.1.g00010.1.am.mk/Zjn_sc00023.1.g05630.1.am.mk/Zjn_sc00040.1.g02230.1.sm.mk/Zjn_sc00012.1.g06840.1.sm.mkhc/Zjn_sc00071.1.g01400.1.am.mk/Zjn_sc00049.1.g03840.1.am.mk/novel.5856/novel.2695/Zjn_sc00063.1.g01760.1.sm.mkhc/Zjn_sc00017.1.g00960.1.sm.mkhc/novel.25330/Zjn_sc00079.1.g00140.1.sm.mkhc/Zjn_sc00021.1.g00610.1.am.mk
	3	Phenylpropanoid biosynthesis	5/39	52/1051	0.0389922	0.625729	obr00940	Zjn_sc00365.1.g00010.1.am.mk/novel.5856/Zjn_sc00063.1.g01760.1.sm.mkhc/novel.25330/Zjn_sc00079.1.g00140.1.sm.mkhc
	4	Plant-pathogen interaction	4/39	38/1051	0.048133	0.625729	obr04626	Zjn_sc00027.1.g00590.1.am.mk/Zjn_sc00049.1.g02590.1.am.mk/Zjn_sc00004.1.g03060.1.am.mk/Zjn_sc03592.1.g00010.1.am.mk
	5	MAPK signaling pathway - plant	3/39	38/1051	0.163298	0.716974	obr04016	Zjn_sc00027.1.g00590.1.am.mk/Zjn_sc00049.1.g02590.1.am.mk/Zjn_sc03592.1.g00010.1.am.mk
	6	Protein processing in endoplasmic reticulum	3/39	47/1051	0.251233	0.716974	obr04141	Zjn_sc00005.1.g06570.1.am.mk/Zjn_sc00131.1.g00360.1.sm.mk/Zjn_sc00005.1.g06540.1.am.mk
	7	Glycolysis / Gluconeogenesis	2/39	32/1051	0.33493	0.716974	obr00010	Zjn_sc00012.1.g06840.1.sm.mkhc/novel.2695
	8	Spliceosome	2/39	42/1051	0.468587	0.716974	obr03040	novel.25299/novel.11271
	9	Amino sugar and nucleotide sugar metabolism	2/39	45/1051	0.505759	0.716974	obr00520	Zjn_sc00018.1.g01180.1.am.mk/novel.36585
	10	Plant hormone signal transduction	2/39	57/1051	0.637437	0.753335	obr04075	Zjn_sc00018.1.g03470.1.sm.mk/Zjn_sc00049.1.g02590.1.am.mk
	11	Pantothenate and CoA biosynthesis	1/39	10/1051	0.315999	0.716974	obr00770	Zjn_sc00017.1.g00960.1.sm.mkhc
	12	Biosynthesis of unsaturated fatty acids	1/39	10/1051	0.315999	0.716974	obr01040	Zjn_sc00009.1.g04550.1.am.mkhc
	13	2-Oxocarboxylic acid metabolism	1/39	10/1051	0.315999	0.716974	obr01210	Zjn_sc00017.1.g00960.1.sm.mkhc
	14	SNARE interactions in vesicular transport	1/39	11/1051	0.341624	0.716974	obr04130	Zjn_sc00071.1.g00120.1.am.mk
	15	Fatty acid biosynthesis	1/39	13/1051	0.390099	0.716974	obr00061	Zjn_sc00009.1.g04550.1.am.mkhc
	16	Glycerolipid metabolism	1/39	14/1051	0.413015	0.716974	obr00561	Zjn_sc00071.1.g01400.1.am.mk
	17	Photosynthesis	1/39	16/1051	0.456356	0.716974	obr00195	Zjn_sc00001.1.g07670.1.sm.mkhc
	18	Glyoxylate and dicarboxylate metabolism	1/39	16/1051	0.456356	0.716974	obr00630	Zjn_sc00010.1.g04290.1.sm.mkhc
	19	Fatty acid metabolism	1/39	17/1051	0.476841	0.716974	obr01212	Zjn_sc00009.1.g04550.1.am.mkhc
	20	Carbon fixation in photosynthetic organisms	1/39	20/1051	0.533887	0.716974	obr00710	Zjn_sc00010.1.g04290.1.sm.mkhc
	21	Glycerophospholipid metabolism	1/39	21/1051	0.551518	0.716974	obr00564	Zjn_sc00071.1.g01400.1.am.mk
	22	Glutathione metabolism	1/39	24/1051	0.600604	0.743605	obr00480	Zjn_sc00013.1.g06330.1.sm.mk
	23	Starch and sucrose metabolism	1/39	34/1051	0.729285	0.824409	obr00500	Zjn_sc01401.1.g00010.1.am.mk
	24	Biosynthesis of amino acids	1/39	51/1051	0.861492	0.933283	obr01230	Zjn_sc00017.1.g00960.1.sm.mkhc
	25	Carbon metabolism	1/39	68/1051	0.92996	0.945098	obr01200	Zjn_sc00010.1.g04290.1.sm.mkhc
	26	Ribosome	1/39	74/1051	0.945098	0.945098	obr03010	novel.15002
Z0110R vs Z0040R	1	Metabolic pathways	119/266	458/1122	0.078589	0.59723	obr01100	Zjn_sc00030.1.g01450.1.sm.mkhc/Zjn_sc00034.1.g00810.1.sm.mk/Zjn_sc00011.1.g07250.1.sm.mkhc/novel.22133/Zjn_sc00023.1.g05630.1.am.mk/Zjn_sc00788.1.g00010.1.sm.mkhc/novel.25330/Zjn_sc00013.1.g10300.1.sm.mk/Zjn_sc00014.1.g07300.1.sm.mkhc/Zjn_sc00004.1.g04570.1.sm.mkhc/Zjn_sc00071.1.g01400.1.am.mk/Zjn_sc00080.1.g00480.1.am.mk/Zjn_sc00043.1.g03820.1.am.mk/novel.29329/Zjn_sc00017.1.g00050.1.sm.mkhc/nov…
	2	Biosynthesis of secondary metabolites	74/266	271/1122	0.065691	0.572451	obr01110	Zjn_sc00011.1.g07250.1.sm.mkhc/novel.22133/Zjn_sc00023.1.g05630.1.am.mk/Zjn_sc00788.1.g00010.1.sm.mkhc/novel.25330/Zjn_sc00013.1.g10300.1.sm.mk/Zjn_sc00004.1.g04570.1.sm.mkhc/Zjn_sc00071.1.g01400.1.am.mk/Zjn_sc00080.1.g00480.1.am.mk/Zjn_sc00043.1.g03820.1.am.mk/Zjn_sc00017.1.g00050.1.sm.mkhc/novel.13988/Zjn_sc00100.1.g00350.1.am.mk/Zjn_sc00021.1.g00610.1.am.mk/novel.37582/Zjn_sc00049.1.g03840.1.a…
	3	Phenylpropanoid biosynthesis	21/266	54/1122	0.00775651	0.473147	obr00940	novel.22133/novel.25330/Zjn_sc00004.1.g04570.1.sm.mkhc/Zjn_sc00017.1.g00050.1.sm.mkhc/novel.13988/Zjn_sc00132.1.g00440.1.sm.mk/Zjn_sc10884.1.g00010.1.sm.mk/Zjn_sc00042.1.g01860.1.sm.mkhc/novel.13987/Zjn_sc00174.1.g00110.1.am.mk/Zjn_sc00070.1.g00240.1.sm.mk/Zjn_sc00049.1.g01340.1.sm.mkhc/novel.19680/novel.255/Zjn_sc00063.1.g01760.1.sm.mkhc/Zjn_sc00018.1.g07460.1.sm.mkhc/novel.23115/novel.2315/Zjn_…
	4	Plant hormone signal transduction	21/266	64/1122	0.0568562	0.572451	obr04075	Zjn_sc00045.1.g00350.1.am.mk/Zjn_sc00044.1.g00700.1.sm.mkhc/Zjn_sc00033.1.g01080.1.sm.mk/Zjn_sc00008.1.g00770.1.am.mk/Zjn_sc00064.1.g00250.1.es.mkhc/Zjn_sc00051.1.g02700.1.am.mk/Zjn_sc00026.1.g00400.1.am.mkhc/Zjn_sc00034.1.g02730.1.sm.mkhc/Zjn_sc00001.1.g00520.1.sm.mk/Zjn_sc00065.1.g00070.1.am.mkhc/Zjn_sc00018.1.g01810.1.am.mk/novel.25536/Zjn_sc00049.1.g02590.1.am.mk/Zjn_sc00024.1.g02650.1.sm.mk/…
	5	Biosynthesis of amino acids	15/266	61/1122	0.485531	0.998154	obr01230	Zjn_sc00100.1.g00350.1.am.mk/Zjn_sc00058.1.g03580.1.sm.mk/Zjn_sc00002.1.g11620.1.sm.mk/Zjn_sc00041.1.g01300.1.am.mk/Zjn_sc00140.1.g00170.1.am.mk/Zjn_sc00029.1.g03060.1.sm.mk/Zjn_sc00017.1.g00960.1.sm.mkhc/novel.36087/Zjn_sc00061.1.g01040.1.sm.mkhc/Zjn_sc00103.1.g01050.1.sm.mkhc/Zjn_sc00007.1.g05620.1.sm.mkhc/Zjn_sc00020.1.g05960.1.am.mk/Zjn_sc00009.1.g07060.1.sm.mk/Zjn_sc00016.1.g05200.1.am.mkhc/…
	6	MAPK signaling pathway - plant	14/266	42/1122	0.0979066	0.59723	obr04016	Zjn_sc04393.1.g00010.1.am.mk/Zjn_sc00056.1.g00920.1.am.mk/Zjn_sc00045.1.g00350.1.am.mk/Zjn_sc00011.1.g00880.1.am.mk/Zjn_sc00037.1.g02220.1.am.mk/Zjn_sc00064.1.g00250.1.es.mkhc/Zjn_sc00051.1.g02700.1.am.mk/Zjn_sc00027.1.g00590.1.am.mk/Zjn_sc00001.1.g00520.1.sm.mk/Zjn_sc00080.1.g00530.1.sm.mk/Zjn_sc00049.1.g02590.1.am.mk/Zjn_sc00009.1.g07880.1.sm.mk/novel.17043/Zjn_sc06039.1.g00010.1.am.mk
	7	Plant-pathogen interaction	14/266	43/1122	0.115357	0.639708	obr04626	novel.40566/Zjn_sc00062.1.g00040.1.am.mk/Zjn_sc00004.1.g03060.1.am.mk/Zjn_sc00028.1.g04410.1.sm.mk/Zjn_sc00036.1.g02890.1.sm.mk/Zjn_sc00051.1.g02700.1.am.mk/Zjn_sc00027.1.g00590.1.am.mk/Zjn_sc00034.1.g01290.1.am.mk/Zjn_sc00080.1.g00530.1.sm.mk/Zjn_sc00049.1.g02590.1.am.mk/Zjn_sc00014.1.g06870.1.sm.mk/Zjn_sc00181.1.g00240.1.sm.mk/Zjn_sc00105.1.g01710.1.sm.mkhc/Zjn_sc00005.1.g06590.1.am.mk
	8	Carbon metabolism	13/266	73/1122	0.917906	0.998154	obr01200	Zjn_sc00002.1.g11620.1.sm.mk/Zjn_sc00013.1.g05780.1.sm.mkhc/Zjn_sc00034.1.g01730.1.am.mkhc/Zjn_sc00043.1.g00760.1.am.mk/Zjn_sc00010.1.g04290.1.sm.mkhc/Zjn_sc00047.1.g03580.1.am.mk/Zjn_sc00003.1.g09860.1.sm.mkhc/Zjn_sc00061.1.g01040.1.sm.mkhc/Zjn_sc00054.1.g01010.1.am.mk/Zjn_sc00009.1.g07060.1.sm.mk/Zjn_sc00023.1.g03660.1.am.mkhc/Zjn_sc03181.1.g00010.1.am.mk/Zjn_sc00116.1.g00510.1.am.mk
	9	Glutathione metabolism	11/266	25/1122	0.0191157	0.572451	obr00480	Zjn_sc00034.1.g01270.1.am.mk/Zjn_sc00042.1.g00930.1.am.mk/Zjn_sc00019.1.g03170.1.am.mk/novel.39680/Zjn_sc00061.1.g00880.1.sm.mk/Zjn_sc00034.1.g01730.1.am.mkhc/Zjn_sc00089.1.g00070.1.am.mk/Zjn_sc00032.1.g00970.1.am.mk/Zjn_sc00002.1.g15380.1.am.mkhc/Zjn_sc00054.1.g01010.1.am.mk/Zjn_sc00056.1.g04580.1.sm.mkhc
	10	Ribosome	11/266	70/1122	0.966329	0.998154	obr03010	Zjn_sc00024.1.g01435.1.br/Zjn_sc05617.1.g00010.1.sm.mkhc/Zjn_sc03289.1.g00010.1.am.mkhc/Zjn_sc00051.1.g01310.1.sm.mkhc/Zjn_sc00040.1.g04420.1.sm.mkhc/Zjn_sc00043.1.g00970.1.sm.mkhc/novel.31538/Zjn_sc00009.1.g08350.1.sm.mkhc/novel.15002/Zjn_sc00009.1.g09230.1.sm.mk/Zjn_sc00013.1.g04380.1.sm.mkhc
	11	Cysteine and methionine metabolism	10/266	26/1122	0.0647757	0.572451	obr00270	Zjn_sc00011.1.g07250.1.sm.mkhc/Zjn_sc00100.1.g00350.1.am.mk/Zjn_sc00002.1.g11620.1.sm.mk/Zjn_sc00013.1.g05780.1.sm.mkhc/Zjn_sc05811.1.g00010.1.sm.mk/Zjn_sc00061.1.g01070.1.sm.mkhc/Zjn_sc00697.1.g00020.1.sm.mkhc/novel.23441/Zjn_sc00013.1.g03030.1.am.mk/Zjn_sc00116.1.g00510.1.am.mk
	12	Endocytosis	10/266	43/1122	0.589027	0.998154	obr04144	novel.5469/Zjn_sc00055.1.g01300.1.sm.mk/Zjn_sc00035.1.g00650.1.sm.mkhc/Zjn_sc00037.1.g02490.1.am.mk/novel.26248/Zjn_sc00014.1.g09750.1.sm.mk/Zjn_sc00078.1.g01200.1.sm.mkhc/Zjn_sc00007.1.g11290.1.sm.mkhc/Zjn_sc00003.1.g00380.1.sm.mk/Zjn_sc00003.1.g09830.1.sm.mkhc
	13	Amino sugar and nucleotide sugar metabolism	10/266	46/1122	0.682539	0.998154	obr00520	Zjn_sc00013.1.g04780.1.am.mkhc/Zjn_sc00003.1.g12860.1.am.mk/Zjn_sc00167.1.g00350.1.sm.mk/Zjn_sc00007.1.g04890.1.sm.mkhc/Zjn_sc00033.1.g02230.1.am.mkhc/Zjn_sc00009.1.g03890.1.am.mkhc/Zjn_sc00017.1.g03680.1.am.mk/Zjn_sc00009.1.g05730.1.am.mkhc/Zjn_sc00002.1.g06150.1.am.mkhc/Zjn_sc00007.1.g09150.1.sm.mkhc
	14	Protein processing in endoplasmic reticulum	10/266	47/1122	0.710718	0.998154	obr04141	Zjn_sc00005.1.g06570.1.am.mk/Zjn_sc00061.1.g01440.1.sm.mkhc/Zjn_sc00007.1.g11180.1.sm.mk/Zjn_sc00045.1.g04840.1.sm.mk/Zjn_sc00031.1.g00120.1.sm.mk/Zjn_sc00040.1.g05430.1.am.mkhc/Zjn_sc00005.1.g06540.1.am.mk/Zjn_sc00066.1.g02600.1.am.mk/novel.35002/Zjn_sc00014.1.g03200.1.am.mkhc
	15	Glyoxylate and dicarboxylate metabolism	7/266	15/1122	0.0424905	0.572451	obr00630	Zjn_sc00013.1.g05780.1.sm.mkhc/Zjn_sc00010.1.g04290.1.sm.mkhc/Zjn_sc00047.1.g03580.1.am.mk/Zjn_sc00044.1.g03940.1.sm.mkhc/Zjn_sc00061.1.g01040.1.sm.mkhc/Zjn_sc00007.1.g05620.1.sm.mkhc/Zjn_sc00023.1.g03660.1.am.mkhc
	16	Pyrimidine metabolism	7/266	25/1122	0.378617	0.998154	obr00240	Zjn_sc00030.1.g01450.1.sm.mkhc/Zjn_sc04140.1.g00010.1.am.mkhc/novel.36420/Zjn_sc02347.1.g00010.1.sm.mk/Zjn_sc00007.1.g06370.1.am.mkhc/Zjn_sc00097.1.g00540.1.sm.mkhc/Zjn_sc00071.1.g03040.1.am.mk
	17	Oxidative phosphorylation	7/266	32/1122	0.665867	0.998154	obr00190	Zjn_sc00036.1.g03560.1.sm.mkhc/Zjn_sc00029.1.g04380.1.sm.mkhc/Zjn_sc00062.1.g00130.1.sm.mkhc/Zjn_sc00001.1.g09550.1.sm.mkhc/Zjn_sc00120.1.g00270.1.sm.mkhc/Zjn_sc00013.1.g03710.1.am.mk/Zjn_sc00069.1.g00620.1.sm.mkhc
	18	Starch and sucrose metabolism	7/266	32/1122	0.665867	0.998154	obr00500	novel.29329/Zjn_sc00020.1.g01760.1.am.mkhc/Zjn_sc00009.1.g03890.1.am.mkhc/Zjn_sc00025.1.g00730.1.am.mk/novel.14815/novel.40046/Zjn_sc00014.1.g04790.1.am.mkhc
	19	Pentose and glucuronate interconversions	6/266	16/1122	0.155464	0.790275	obr00040	Zjn_sc00013.1.g04780.1.am.mkhc/Zjn_sc00025.1.g03980.1.sm.mk/Zjn_sc00001.1.g01020.1.am.mk/Zjn_sc00111.1.g00150.1.sm.mk/Zjn_sc00156.1.g00380.1.am.mk/Zjn_sc00015.1.g02450.1.am.mk
	20	Glycine, serine and threonine metabolism	6/266	17/1122	0.195012	0.849695	obr00260	Zjn_sc00029.1.g03060.1.sm.mk/Zjn_sc03207.1.g00010.1.sm.mk/Zjn_sc00047.1.g03580.1.am.mk/Zjn_sc00004.1.g07720.1.am.mk/Zjn_sc00061.1.g01040.1.sm.mkhc/Zjn_sc00023.1.g03660.1.am.mkhc
	21	Glycerophospholipid metabolism	6/266	22/1122	0.426215	0.998154	obr00564	Zjn_sc00013.1.g10300.1.sm.mk/Zjn_sc00071.1.g01400.1.am.mk/Zjn_sc00080.1.g00480.1.am.mk/Zjn_sc00002.1.g09570.1.am.mk/novel.10367/novel.19063
	22	Pantothenate and CoA biosynthesis	5/266	10/1122	0.0630776	0.572451	obr00770	Zjn_sc00026.1.g00710.1.sm.mk/Zjn_sc00049.1.g03330.1.am.mkhc/Zjn_sc00017.1.g00960.1.sm.mkhc/novel.36381/Zjn_sc00020.1.g05960.1.am.mk
	23	2-Oxocarboxylic acid metabolism	5/266	11/1122	0.0938994	0.59723	obr01210	Zjn_sc00140.1.g00170.1.am.mk/Zjn_sc00017.1.g00960.1.sm.mkhc/Zjn_sc00103.1.g01050.1.sm.mkhc/Zjn_sc00020.1.g05960.1.am.mk/Zjn_sc00016.1.g05200.1.am.mkhc
	24	Phenylalanine metabolism	5/266	13/1122	0.173469	0.813972	obr00360	Zjn_sc00004.1.g04570.1.sm.mkhc/Zjn_sc00017.1.g00050.1.sm.mkhc/Zjn_sc10884.1.g00010.1.sm.mk/Zjn_sc00049.1.g01340.1.sm.mkhc/Zjn_sc00007.1.g11880.1.am.mk
	25	Fatty acid metabolism	5/266	19/1122	0.482002	0.998154	obr01212	Zjn_sc00017.1.g01170.1.sm.mkhc/Zjn_sc00009.1.g04550.1.am.mkhc/Zjn_sc00108.1.g01120.1.sm.mk/novel.21957/Zjn_sc00030.1.g03500.1.sm.mkhc
	26	Fructose and mannose metabolism	5/266	20/1122	0.532587	0.998154	obr00051	Zjn_sc00025.1.g03980.1.sm.mk/Zjn_sc00009.1.g03890.1.am.mkhc/Zjn_sc00017.1.g03680.1.am.mk/Zjn_sc00011.1.g03180.1.sm.mkhc/Zjn_sc00009.1.g07060.1.sm.mk
	27	Purine metabolism	5/266	35/1122	0.944669	0.998154	obr00230	Zjn_sc00030.1.g01450.1.sm.mkhc/Zjn_sc02347.1.g00010.1.sm.mk/Zjn_sc00007.1.g06370.1.am.mkhc/Zjn_sc00097.1.g00540.1.sm.mkhc/Zjn_sc00071.1.g03040.1.am.mk
	28	Fatty acid elongation	4/266	12/1122	0.311073	0.998154	obr00062	novel.3039/Zjn_sc00017.1.g01170.1.sm.mkhc/Zjn_sc00010.1.g00130.1.sm.mk/Zjn_sc00030.1.g03500.1.sm.mkhc
	29	Biosynthesis of unsaturated fatty acids	4/266	12/1122	0.311073	0.998154	obr01040	Zjn_sc00017.1.g01170.1.sm.mkhc/Zjn_sc00009.1.g04550.1.am.mkhc/Zjn_sc00108.1.g01120.1.sm.mk/Zjn_sc00030.1.g03500.1.sm.mkhc
	30	Galactose metabolism	4/266	14/1122	0.432951	0.998154	obr00052	Zjn_sc00020.1.g01760.1.am.mkhc/Zjn_sc00025.1.g03980.1.sm.mk/Zjn_sc00011.1.g05350.1.sm.mkhc/Zjn_sc00001.1.g00470.1.sm.mk
	31	Phagosome	4/266	14/1122	0.432951	0.998154	obr04145	Zjn_sc00036.1.g03560.1.sm.mkhc/Zjn_sc00031.1.g00120.1.sm.mk/novel.3044/novel.13716
	32	Photosynthesis	4/266	17/1122	0.60114	0.998154	obr00195	Zjn_sc00001.1.g07670.1.sm.mkhc/Zjn_sc00141.1.g01140.1.sm.mk/Zjn_sc00012.1.g05530.1.sm.mk/Zjn_sc00013.1.g03710.1.am.mk
	33	Glycerolipid metabolism	4/266	17/1122	0.60114	0.998154	obr00561	Zjn_sc00071.1.g01400.1.am.mk/Zjn_sc00025.1.g03980.1.sm.mk/Zjn_sc00007.1.g06870.1.am.mkhc/Zjn_sc00066.1.g01640.1.sm.mkhc
	34	Pyruvate metabolism	4/266	22/1122	0.804319	0.998154	obr00620	Zjn_sc00013.1.g05780.1.sm.mkhc/Zjn_sc00043.1.g00760.1.am.mk/Zjn_sc00140.1.g00170.1.am.mk/Zjn_sc03181.1.g00010.1.am.mk
	35	Inositol phosphate metabolism	4/266	23/1122	0.832867	0.998154	obr00562	Zjn_sc00013.1.g10300.1.sm.mk/Zjn_sc00080.1.g00480.1.am.mk/Zjn_sc00009.1.g07060.1.sm.mk/Zjn_sc00003.1.g00380.1.sm.mk
	36	Carbon fixation in photosynthetic organisms	4/266	23/1122	0.832867	0.998154	obr00710	Zjn_sc00013.1.g05780.1.sm.mkhc/Zjn_sc00043.1.g00760.1.am.mk/Zjn_sc00010.1.g04290.1.sm.mkhc/Zjn_sc00009.1.g07060.1.sm.mk
	37	RNA transport	4/266	28/1122	0.928488	0.998154	obr03013	Zjn_sc00128.1.g00820.1.sm.mkhc/Zjn_sc00001.1.g08110.1.sm.mkhc/novel.33983/Zjn_sc00012.1.g04080.1.cf.mkhc
	38	Glycolysis / Gluconeogenesis	4/266	39/1122	0.991516	0.998154	obr00010	Zjn_sc00003.1.g09860.1.sm.mkhc/Zjn_sc00009.1.g07060.1.sm.mk/Zjn_sc00012.1.g06840.1.sm.mkhc/Zjn_sc03181.1.g00010.1.am.mk
	39	Spliceosome	4/266	44/1122	0.997048	0.998154	obr03040	Zjn_sc00037.1.g04820.1.am.mk/Zjn_sc00026.1.g02870.1.am.mkhc/Zjn_sc00092.1.g00710.1.sm.mkhc/Zjn_sc00002.1.g08780.1.sm.mkhc
	40	Indole alkaloid biosynthesis	3/266	10/1122	0.435488	0.998154	obr00901	Zjn_sc00021.1.g00610.1.am.mk/novel.37582/Zjn_sc00043.1.g03960.1.sm.mkhc
	41	RNA polymerase	3/266	10/1122	0.435488	0.998154	obr03020	Zjn_sc00030.1.g01450.1.sm.mkhc/Zjn_sc00007.1.g06370.1.am.mkhc/Zjn_sc00097.1.g00540.1.sm.mkhc
	42	Lysine degradation	3/266	11/1122	0.504659	0.998154	obr00310	novel.23865/Zjn_sc03207.1.g00010.1.sm.mk/novel.21316
	43	Phenylalanine, tyrosine and tryptophan biosynthesis	3/266	11/1122	0.504659	0.998154	obr00400	Zjn_sc00058.1.g03580.1.sm.mk/Zjn_sc00041.1.g01300.1.am.mk/novel.36087
	44	Sulfur metabolism	3/266	12/1122	0.569187	0.998154	obr00920	Zjn_sc00100.1.g00350.1.am.mk/Zjn_sc00002.1.g11620.1.sm.mk/Zjn_sc00116.1.g00510.1.am.mk
	45	Fatty acid biosynthesis	3/266	13/1122	0.628275	0.998154	obr00061	Zjn_sc00009.1.g04550.1.am.mkhc/Zjn_sc00108.1.g01120.1.sm.mk/novel.21957
	46	Ubiquitin mediated proteolysis	3/266	22/1122	0.923721	0.998154	obr04120	Zjn_sc00041.1.g00100.1.am.mkhc/Zjn_sc00025.1.g02320.1.am.mk/Zjn_sc00092.1.g00070.1.sm.mk
	47	N-Glycan biosynthesis	2/266	10/1122	0.726842	0.998154	obr00510	Zjn_sc00037.1.g02590.1.sm.mkhc/Zjn_sc00002.1.g02640.1.sm.mkhc
	48	DNA replication	2/266	11/1122	0.776217	0.998154	obr03030	Zjn_sc02347.1.g00010.1.sm.mk/Zjn_sc00071.1.g03040.1.am.mk
	49	Protein export	2/266	11/1122	0.776217	0.998154	obr03060	Zjn_sc00031.1.g00120.1.sm.mk/novel.35002
	50	Pentose phosphate pathway	2/266	13/1122	0.852049	0.998154	obr00030	Zjn_sc00034.1.g01730.1.am.mkhc/Zjn_sc00054.1.g01010.1.am.mk
	51	Nucleotide excision repair	2/266	13/1122	0.852049	0.998154	obr03420	Zjn_sc02347.1.g00010.1.sm.mk/Zjn_sc00071.1.g03040.1.am.mk
	52	Citrate cycle (TCA cycle)	2/266	15/1122	0.903779	0.998154	obr00020	Zjn_sc00013.1.g05780.1.sm.mkhc/Zjn_sc03181.1.g00010.1.am.mk
	53	Terpenoid backbone biosynthesis	2/266	15/1122	0.903779	0.998154	obr00900	Zjn_sc00022.1.g01430.1.am.mk/novel.4345
	54	Phosphatidylinositol signaling system	2/266	23/1122	0.984615	0.998154	obr04070	Zjn_sc00080.1.g00530.1.sm.mk/Zjn_sc00003.1.g00380.1.sm.mk
	55	Porphyrin and chlorophyll metabolism	1/266	11/1122	0.949809	0.998154	obr00860	Zjn_sc00022.1.g01430.1.am.mk
	56	Ribosome biogenesis in eukaryotes	1/266	11/1122	0.949809	0.998154	obr03008	Zjn_sc00002.1.g08780.1.sm.mkhc
	57	SNARE interactions in vesicular transport	1/266	11/1122	0.949809	0.998154	obr04130	Zjn_sc00014.1.g06760.1.am.mk
	58	Proteasome	1/266	13/1122	0.970974	0.998154	obr03050	Zjn_sc00305.1.g00020.1.sm.mkhc
	59	Homologous recombination	1/266	18/1122	0.992654	0.998154	obr03440	Zjn_sc00071.1.g03040.1.am.mk
	60	mRNA surveillance pathway	1/266	19/1122	0.994424	0.998154	obr03015	Zjn_sc00024.1.g01070.1.am.mk
	61	Peroxisome	1/266	23/1122	0.998154	0.998154	obr04146	Zjn_sc03207.1.g00010.1.sm.mk
Z0111R vs Z0041R	1	Metabolic pathways	52/114	458/1124	0.155061	0.715774	obr01100	Zjn_sc00030.1.g01450.1.sm.mkhc/Zjn_sc01401.1.g00010.1.am.mk/Zjn_sc00034.1.g00810.1.sm.mk/Zjn_sc00365.1.g00010.1.am.mk/Zjn_sc00788.1.g00010.1.sm.mkhc/Zjn_sc00163.1.g00190.1.am.mk/Zjn_sc00023.1.g05630.1.am.mk/Zjn_sc00001.1.g01020.1.am.mk/Zjn_sc00049.1.g03840.1.am.mk/Zjn_sc00070.1.g00240.1.sm.mk/Zjn_sc00136.1.g00270.1.am.mkhc/Zjn_sc00026.1.g00710.1.sm.mk/Zjn_sc00068.1.g03500.1.sm.mk/Zjn_sc03207.1.g0…
	2	Biosynthesis of secondary metabolites	33/114	265/1124	0.0970076	0.715774	obr01110	Zjn_sc00365.1.g00010.1.am.mk/Zjn_sc00788.1.g00010.1.sm.mkhc/Zjn_sc00023.1.g05630.1.am.mk/Zjn_sc00049.1.g03840.1.am.mk/Zjn_sc00070.1.g00240.1.sm.mk/Zjn_sc00136.1.g00270.1.am.mkhc/Zjn_sc00026.1.g00710.1.sm.mk/Zjn_sc00043.1.g03960.1.sm.mkhc/Zjn_sc00086.1.g00140.1.sm.mk/Zjn_sc00039.1.g04800.1.am.mk/Zjn_sc00149.1.g00390.1.sm.mk/novel.25330/Zjn_sc00013.1.g10300.1.sm.mk/Zjn_sc00013.1.g05780.1.sm.mkhc/Zj…
	3	Amino sugar and nucleotide sugar metabolism	10/114	47/1124	0.0156624	0.661012	obr00520	Zjn_sc00068.1.g03500.1.sm.mk/Zjn_sc00007.1.g04890.1.sm.mkhc/Zjn_sc00149.1.g00390.1.sm.mk/Zjn_sc00007.1.g09150.1.sm.mkhc/Zjn_sc00167.1.g00350.1.sm.mk/Zjn_sc00018.1.g01180.1.am.mk/Zjn_sc00017.1.g03680.1.am.mk/Zjn_sc00013.1.g04780.1.am.mkhc/Zjn_sc00067.1.g00060.1.sm.mk/Zjn_sc00602.1.g00010.1.am.mk
	4	Phenylpropanoid biosynthesis	9/114	63/1124	0.179331	0.717325	obr00940	Zjn_sc00365.1.g00010.1.am.mk/Zjn_sc00070.1.g00240.1.sm.mk/novel.25330/Zjn_sc00007.1.g11880.1.am.mk/Zjn_sc00132.1.g00440.1.sm.mk/novel.2315/novel.39446/Zjn_sc00194.1.g00250.1.sm.mk/Zjn_sc00081.1.g00210.1.am.mk
	5	Plant-pathogen interaction	7/114	45/1124	0.162676	0.715774	obr04626	novel.40566/Zjn_sc00062.1.g00040.1.am.mk/Zjn_sc00036.1.g02890.1.sm.mk/Zjn_sc00027.1.g00590.1.am.mk/Zjn_sc00181.1.g00240.1.sm.mk/Zjn_sc00005.1.g06590.1.am.mk/Zjn_sc03592.1.g00010.1.am.mk
	6	Glutathione metabolism	6/114	25/1124	0.0337723	0.661012	obr00480	novel.39680/Zjn_sc00012.1.g04210.1.sm.mkhc/Zjn_sc00034.1.g01270.1.am.mk/Zjn_sc00042.1.g00930.1.am.mk/Zjn_sc00047.1.g01620.1.sm.mkhc/Zjn_sc00032.1.g00970.1.am.mk
	7	MAPK signaling pathway - plant	6/114	45/1124	0.301736	0.885093	obr04016	Zjn_sc00011.1.g00880.1.am.mk/Zjn_sc00068.1.g03500.1.sm.mk/Zjn_sc00056.1.g00920.1.am.mk/Zjn_sc00027.1.g00590.1.am.mk/Zjn_sc00045.1.g00350.1.am.mk/Zjn_sc03592.1.g00010.1.am.mk
	8	Carbon metabolism	6/114	65/1124	0.663081	0.984016	obr01200	Zjn_sc00039.1.g04800.1.am.mk/Zjn_sc00013.1.g05780.1.sm.mkhc/Zjn_sc00003.1.g13690.1.am.mk/Zjn_sc00027.1.g01080.1.am.mkhc/Zjn_sc03181.1.g00010.1.am.mk/Zjn_sc00039.1.g02410.1.am.mk
	9	Plant hormone signal transduction	6/114	65/1124	0.663081	0.984016	obr04075	Zjn_sc00033.1.g01080.1.sm.mk/Zjn_sc00018.1.g00990.1.am.mk/Zjn_sc00044.1.g00700.1.sm.mkhc/Zjn_sc00012.1.g00930.1.sm.mk/Zjn_sc00008.1.g00770.1.am.mk/Zjn_sc00045.1.g00350.1.am.mk
	10	Cysteine and methionine metabolism	5/114	25/1124	0.100309	0.715774	obr00270	Zjn_sc00013.1.g05780.1.sm.mkhc/Zjn_sc00047.1.g01620.1.sm.mkhc/Zjn_sc00027.1.g01080.1.am.mkhc/Zjn_sc00011.1.g07250.1.sm.mkhc/Zjn_sc00697.1.g00020.1.sm.mkhc
	11	Endocytosis	5/114	43/1124	0.446031	0.984016	obr04144	Zjn_sc00055.1.g01300.1.sm.mk/novel.5469/Zjn_sc00003.1.g09830.1.sm.mkhc/Zjn_sc00078.1.g01200.1.sm.mkhc/Zjn_sc00014.1.g09750.1.sm.mk
	12	Protein processing in endoplasmic reticulum	5/114	48/1124	0.547684	0.984016	obr04141	Zjn_sc00005.1.g06570.1.am.mk/Zjn_sc00007.1.g11180.1.sm.mk/Zjn_sc00001.1.g08530.1.am.mk/Zjn_sc00047.1.g02980.1.am.mk/Zjn_sc00035.1.g00940.1.am.mkhc
	13	Citrate cycle (TCA cycle)	4/114	14/1124	0.045069	0.661012	obr00020	Zjn_sc00039.1.g04800.1.am.mk/Zjn_sc00013.1.g05780.1.sm.mkhc/Zjn_sc00027.1.g01080.1.am.mkhc/Zjn_sc03181.1.g00010.1.am.mk
	14	Pentose and glucuronate interconversions	4/114	16/1124	0.0699716	0.715774	obr00040	Zjn_sc00001.1.g01020.1.am.mk/Zjn_sc00156.1.g00380.1.am.mk/Zjn_sc00111.1.g00150.1.sm.mk/Zjn_sc00013.1.g04780.1.am.mkhc
	15	Pyruvate metabolism	4/114	20/1124	0.136341	0.715774	obr00620	Zjn_sc00013.1.g05780.1.sm.mkhc/Zjn_sc00140.1.g00170.1.am.mk/Zjn_sc00027.1.g01080.1.am.mkhc/Zjn_sc03181.1.g00010.1.am.mk
	16	Carbon fixation in photosynthetic organisms	4/114	21/1124	0.155913	0.715774	obr00710	Zjn_sc00013.1.g05780.1.sm.mkhc/Zjn_sc00003.1.g13690.1.am.mk/Zjn_sc00027.1.g01080.1.am.mkhc/Zjn_sc00039.1.g02410.1.am.mk
	17	Ubiquitin mediated proteolysis	4/114	23/1124	0.197897	0.725622	obr04120	Zjn_sc00009.1.g00250.1.am.mkhc/Zjn_sc00025.1.g02320.1.am.mk/Zjn_sc11219.1.g00010.1.am.mk/Zjn_sc00035.1.g00940.1.am.mkhc
	18	Starch and sucrose metabolism	4/114	38/1124	0.549558	0.984016	obr00500	Zjn_sc01401.1.g00010.1.am.mk/Zjn_sc00149.1.g00390.1.sm.mk/Zjn_sc00050.1.g01300.1.am.mk/novel.14815
	19	Glycolysis / Gluconeogenesis	3/114	35/1124	0.707555	0.984016	obr00010	Zjn_sc00012.1.g06840.1.sm.mkhc/Zjn_sc03181.1.g00010.1.am.mk/novel.22770
	20	Biosynthesis of amino acids	3/114	50/1124	0.899344	0.984016	obr01230	Zjn_sc00140.1.g00170.1.am.mk/Zjn_sc00058.1.g03580.1.sm.mk/Zjn_sc00039.1.g02410.1.am.mk
	21	Ribosome	3/114	72/1124	0.983717	0.984016	obr03010	Zjn_sc00051.1.g01310.1.sm.mkhc/Zjn_sc00040.1.g04420.1.sm.mkhc/novel.15002
	22	Cutin, suberine and wax biosynthesis	2/114	10/1124	0.269267	0.846267	obr00073	Zjn_sc00093.1.g00470.1.sm.mkhc/novel.3966
	23	2-Oxocarboxylic acid metabolism	2/114	10/1124	0.269267	0.846267	obr01210	Zjn_sc00140.1.g00170.1.am.mk/Zjn_sc00039.1.g02410.1.am.mk
	24	Glyoxylate and dicarboxylate metabolism	2/114	16/1124	0.494329	0.984016	obr00630	Zjn_sc00013.1.g05780.1.sm.mkhc/Zjn_sc00027.1.g01080.1.am.mkhc
	25	Glycine, serine and threonine metabolism	2/114	17/1124	0.527697	0.984016	obr00260	Zjn_sc03207.1.g00010.1.sm.mk/Zjn_sc00004.1.g07720.1.am.mk
	26	Glycerophospholipid metabolism	2/114	21/1124	0.645861	0.984016	obr00564	Zjn_sc00013.1.g10300.1.sm.mk/novel.19063
	27	mRNA surveillance pathway	2/114	22/1124	0.671528	0.984016	obr03015	Zjn_sc00177.1.g00410.1.am.mk/Zjn_sc00027.1.g02250.1.sm.mk
	28	Spliceosome	2/114	43/1124	0.944388	0.984016	obr03040	Zjn_sc00037.1.g04820.1.am.mk/Zjn_sc00012.1.g10260.1.am.mk
	29	alpha-Linolenic acid metabolism	1/114	10/1124	0.658354	0.984016	obr00592	Zjn_sc00049.1.g03840.1.am.mk
	30	Pantothenate and CoA biosynthesis	1/114	10/1124	0.658354	0.984016	obr00770	Zjn_sc00026.1.g00710.1.sm.mk
	31	Fatty acid biosynthesis	1/114	11/1124	0.693316	0.984016	obr00061	Zjn_sc00108.1.g01120.1.sm.mk
	32	Lysine degradation	1/114	12/1124	0.724728	0.984016	obr00310	Zjn_sc03207.1.g00010.1.sm.mk
	33	Phenylalanine metabolism	1/114	12/1124	0.724728	0.984016	obr00360	Zjn_sc00007.1.g11880.1.am.mk
	34	Biosynthesis of unsaturated fatty acids	1/114	12/1124	0.724728	0.984016	obr01040	Zjn_sc00108.1.g01120.1.sm.mk
	35	Nucleotide excision repair	1/114	13/1124	0.752949	0.984016	obr03420	Zjn_sc11219.1.g00010.1.am.mk
	36	Galactose metabolism	1/114	14/1124	0.778299	0.984016	obr00052	Zjn_sc00011.1.g05350.1.sm.mkhc
	37	Phagosome	1/114	17/1124	0.839881	0.984016	obr04145	novel.3044
	38	Fatty acid metabolism	1/114	19/1124	0.871175	0.984016	obr01212	Zjn_sc00108.1.g01120.1.sm.mk
	39	Peroxisome	1/114	20/1124	0.884465	0.984016	obr04146	Zjn_sc03207.1.g00010.1.sm.mk
	40	Inositol phosphate metabolism	1/114	21/1124	0.896396	0.984016	obr00562	Zjn_sc00013.1.g10300.1.sm.mk
	41	Fructose and mannose metabolism	1/114	22/1124	0.907104	0.984016	obr00051	Zjn_sc00017.1.g03680.1.am.mk
	42	Pyrimidine metabolism	1/114	26/1124	0.940017	0.984016	obr00240	Zjn_sc00030.1.g01450.1.sm.mkhc
	43	Purine metabolism	1/114	33/1124	0.972215	0.984016	obr00230	Zjn_sc00030.1.g01450.1.sm.mkhc
	44	Oxidative phosphorylation	1/114	38/1124	0.984016	0.984016	obr00190	Zjn_sc00039.1.g04800.1.am.mk
Z01124R vs Z00424R	1	Metabolic pathways	25/54	464/1120	0.271961	0.757404	obr01100	Zjn_sc00030.1.g01450.1.sm.mkhc/Zjn_sc03207.1.g00010.1.sm.mk/Zjn_sc00023.1.g05630.1.am.mk/Zjn_sc00009.1.g05730.1.am.mkhc/Zjn_sc00020.1.g05960.1.am.mk/novel.13988/Zjn_sc00023.1.g03640.1.am.mkhc/Zjn_sc02347.1.g00010.1.sm.mk/Zjn_sc00017.1.g02510.1.cf.mkhc/novel.22133/novel.29173/Zjn_sc00051.1.g02080.1.am.mk/Zjn_sc00057.1.g01780.1.sm.mk/Zjn_sc00003.1.g12860.1.am.mk/Zjn_sc00009.1.g03890.1.am.mkhc/Zjn_s…
	2	Biosynthesis of secondary metabolites	15/54	274/1120	0.330498	0.757404	obr01110	novel.37582/Zjn_sc00023.1.g05630.1.am.mk/Zjn_sc00020.1.g05960.1.am.mk/novel.13988/Zjn_sc00023.1.g03640.1.am.mkhc/novel.22133/Zjn_sc00051.1.g02080.1.am.mk/Zjn_sc00057.1.g01780.1.sm.mk/Zjn_sc00015.1.g05400.1.sm.mkhc/novel.14576/novel.19680/Zjn_sc00070.1.g00240.1.sm.mk/novel.5856/Zjn_sc00081.1.g00210.1.am.mk/Zjn_sc00009.1.g09680.1.am.mk
	3	Phenylpropanoid biosynthesis	7/54	58/1120	0.0180594	0.65014	obr00940	novel.13988/novel.22133/novel.19680/Zjn_sc00070.1.g00240.1.sm.mk/novel.5856/Zjn_sc00081.1.g00210.1.am.mk/Zjn_sc00009.1.g09680.1.am.mk
	4	Amino sugar and nucleotide sugar metabolism	5/54	46/1120	0.0654982	0.757404	obr00520	Zjn_sc00009.1.g05730.1.am.mkhc/Zjn_sc00003.1.g12860.1.am.mk/Zjn_sc00009.1.g03890.1.am.mkhc/Zjn_sc00167.1.g00350.1.sm.mk/Zjn_sc00061.1.g00640.1.sm.mk
	5	Purine metabolism	3/54	34/1120	0.222716	0.757404	obr00230	Zjn_sc00030.1.g01450.1.sm.mkhc/Zjn_sc02347.1.g00010.1.sm.mk/Zjn_sc03365.1.g00010.1.cf.mkhc
	6	MAPK signaling pathway - plant	3/54	41/1120	0.316425	0.757404	obr04016	Zjn_sc03592.1.g00010.1.am.mk/Zjn_sc00001.1.g00520.1.sm.mk/Zjn_sc00037.1.g02220.1.am.mk
	7	Plant-pathogen interaction	3/54	45/1120	0.370887	0.757404	obr04626	Zjn_sc03592.1.g00010.1.am.mk/novel.40566/Zjn_sc08856.1.g00010.1.sm.mk
	8	Carbon metabolism	3/54	72/1120	0.689666	0.800902	obr01200	Zjn_sc00023.1.g03640.1.am.mkhc/Zjn_sc00057.1.g01780.1.sm.mk/novel.14576
	9	Lysine degradation	2/54	13/1120	0.126728	0.757404	obr00310	Zjn_sc03207.1.g00010.1.sm.mk/novel.14576
	10	Nucleotide excision repair	2/54	13/1120	0.126728	0.757404	obr03420	Zjn_sc02347.1.g00010.1.sm.mk/Zjn_sc11219.1.g00010.1.am.mk
	11	Glyoxylate and dicarboxylate metabolism	2/54	15/1120	0.160597	0.757404	obr00630	Zjn_sc00023.1.g03640.1.am.mkhc/Zjn_sc00057.1.g01780.1.sm.mk
	12	Glycine, serine and threonine metabolism	2/54	17/1120	0.195913	0.757404	obr00260	Zjn_sc03207.1.g00010.1.sm.mk/Zjn_sc00057.1.g01780.1.sm.mk
	13	Fructose and mannose metabolism	2/54	21/1120	0.268743	0.757404	obr00051	Zjn_sc00011.1.g03180.1.sm.mkhc/Zjn_sc00009.1.g03890.1.am.mkhc
	14	Peroxisome	2/54	22/1120	0.287087	0.757404	obr04146	Zjn_sc03207.1.g00010.1.sm.mk/Zjn_sc00023.1.g03640.1.am.mkhc
	15	Glutathione metabolism	2/54	25/1120	0.34175	0.757404	obr00480	novel.39680/Zjn_sc00005.1.g00380.1.sm.mk
	16	Pyrimidine metabolism	2/54	28/1120	0.395161	0.757404	obr00240	Zjn_sc00030.1.g01450.1.sm.mkhc/Zjn_sc02347.1.g00010.1.sm.mk
	17	Endocytosis	2/54	39/1120	0.571227	0.799645	obr04144	Zjn_sc00055.1.g01300.1.sm.mk/Zjn_sc00011.1.g00420.1.sm.mk
	18	Protein processing in endoplasmic reticulum	2/54	44/1120	0.638499	0.799645	obr04141	Zjn_sc00047.1.g02980.1.am.mk/Zjn_sc00066.1.g02600.1.am.mk
	19	Plant hormone signal transduction	2/54	67/1120	0.84819	0.910754	obr04075	Zjn_sc00001.1.g00520.1.sm.mk/Zjn_sc00004.1.g12560.1.am.mk
	20	Ribosome	2/54	72/1120	0.876071	0.910754	obr03010	novel.15002/Zjn_sc00047.1.g00780.1.am.mk
	21	RNA polymerase	1/54	10/1120	0.391161	0.757404	obr03020	Zjn_sc00030.1.g01450.1.sm.mkhc
	22	Proteasome	1/54	10/1120	0.391161	0.757404	obr03050	Zjn_sc00305.1.g00020.1.sm.mkhc
	23	Fatty acid biosynthesis	1/54	11/1120	0.42078	0.757404	obr00061	Zjn_sc00108.1.g01120.1.sm.mk
	24	DNA replication	1/54	11/1120	0.42078	0.757404	obr03030	Zjn_sc02347.1.g00010.1.sm.mk
	25	SNARE interactions in vesicular transport	1/54	11/1120	0.42078	0.757404	obr04130	Zjn_sc00071.1.g00120.1.am.mk
	26	Biosynthesis of unsaturated fatty acids	1/54	12/1120	0.448984	0.769686	obr01040	Zjn_sc00108.1.g01120.1.sm.mk
	27	Citrate cycle (TCA cycle)	1/54	16/1120	0.548927	0.799645	obr00020	novel.14576
	28	Fatty acid metabolism	1/54	19/1120	0.611986	0.799645	obr01212	Zjn_sc00108.1.g01120.1.sm.mk
	29	Homologous recombination	1/54	19/1120	0.611986	0.799645	obr03440	Zjn_sc00007.1.g10670.1.am.mk
	30	Inositol phosphate metabolism	1/54	20/1120	0.631017	0.799645	obr00562	novel.29173
	31	Phosphatidylinositol signaling system	1/54	20/1120	0.631017	0.799645	obr04070	novel.29173
	32	Ubiquitin mediated proteolysis	1/54	21/1120	0.649131	0.799645	obr04120	Zjn_sc11219.1.g00010.1.am.mk
	33	Glycerophospholipid metabolism	1/54	22/1120	0.666371	0.799645	obr00564	novel.10367
	34	Starch and sucrose metabolism	1/54	33/1120	0.808922	0.910037	obr00500	Zjn_sc00009.1.g03890.1.am.mkhc
	35	Spliceosome	1/54	43/1120	0.885456	0.910754	obr03040	Zjn_sc00037.1.g04820.1.am.mk
	36	Biosynthesis of amino acids	1/54	59/1120	0.950002	0.950002	obr01230	Zjn_sc00020.1.g05960.1.am.mk
Z01172R vs Z00472R	1	Metabolic pathways	56/119	476/1160	0.0952358	0.95958	obr01100	Zjn_sc00030.1.g01450.1.sm.mkhc/Zjn_sc00049.1.g03840.1.am.mk/Zjn_sc00002.1.g11620.1.sm.mk/Zjn_sc00070.1.g00240.1.sm.mk/Zjn_sc03207.1.g00010.1.sm.mk/Zjn_sc00037.1.g00930.1.am.mk/Zjn_sc00040.1.g02230.1.sm.mk/Zjn_sc00788.1.g00010.1.sm.mkhc/Zjn_sc00009.1.g05730.1.am.mkhc/Zjn_sc00001.1.g01020.1.am.mk/Zjn_sc00003.1.g13690.1.am.mk/Zjn_sc00011.1.g07250.1.sm.mkhc/Zjn_sc10884.1.g00010.1.sm.mk/Zjn_sc00020.1.…
	2	Biosynthesis of secondary metabolites	36/119	271/1160	0.0416596	0.859402	obr01110	Zjn_sc00049.1.g03840.1.am.mk/Zjn_sc00002.1.g11620.1.sm.mk/Zjn_sc00070.1.g00240.1.sm.mk/Zjn_sc00040.1.g02230.1.sm.mk/Zjn_sc00788.1.g00010.1.sm.mkhc/Zjn_sc00011.1.g07250.1.sm.mkhc/Zjn_sc10884.1.g00010.1.sm.mk/Zjn_sc00020.1.g05960.1.am.mk/Zjn_sc00136.1.g00270.1.am.mkhc/novel.19680/Zjn_sc00023.1.g05630.1.am.mk/novel.22770/Zjn_sc00027.1.g05630.1.sm.mkhc/Zjn_sc00004.1.g06640.1.am.mk/Zjn_sc00132.1.g0044…
	3	Phenylpropanoid biosynthesis	13/119	59/1160	0.0048312	0.251222	obr00940	Zjn_sc00070.1.g00240.1.sm.mk/Zjn_sc10884.1.g00010.1.sm.mk/novel.19680/Zjn_sc00132.1.g00440.1.sm.mk/Zjn_sc00081.1.g00210.1.am.mk/Zjn_sc00365.1.g00010.1.am.mk/novel.2315/Zjn_sc00004.1.g04570.1.sm.mkhc/Zjn_sc00079.1.g00140.1.sm.mkhc/Zjn_sc00023.1.g07130.1.am.mkhc/novel.22133/Zjn_sc00045.1.g02170.1.am.mkhc/Zjn_sc00042.1.g01860.1.sm.mkhc
	4	Carbon metabolism	8/119	70/1160	0.429945	0.976645	obr01200	Zjn_sc00002.1.g11620.1.sm.mk/Zjn_sc00003.1.g13690.1.am.mk/Zjn_sc00004.1.g06640.1.am.mk/Zjn_sc00013.1.g05780.1.sm.mkhc/Zjn_sc00057.1.g01780.1.sm.mk/Zjn_sc00043.1.g00760.1.am.mk/Zjn_sc03181.1.g00010.1.am.mk/Zjn_sc00039.1.g04800.1.am.mk
	5	Plant-pathogen interaction	7/119	45/1160	0.169842	0.95958	obr04626	novel.40566/Zjn_sc00036.1.g02890.1.sm.mk/Zjn_sc00004.1.g03060.1.am.mk/Zjn_sc00105.1.g01710.1.sm.mkhc/Zjn_sc00051.1.g02700.1.am.mk/Zjn_sc03592.1.g00010.1.am.mk/Zjn_sc00062.1.g00040.1.am.mk
	6	Plant hormone signal transduction	7/119	64/1160	0.490717	0.976645	obr04075	Zjn_sc00044.1.g00700.1.sm.mkhc/Zjn_sc00018.1.g00990.1.am.mk/Zjn_sc00006.1.g04820.1.am.mk/Zjn_sc00051.1.g02700.1.am.mk/Zjn_sc00009.1.g06040.1.am.mk/Zjn_sc00045.1.g00350.1.am.mk/Zjn_sc00008.1.g00770.1.am.mk
	7	Pyruvate metabolism	5/119	22/1160	0.0661079	0.859402	obr00620	Zjn_sc00004.1.g06640.1.am.mk/Zjn_sc00013.1.g05780.1.sm.mkhc/Zjn_sc00043.1.g00760.1.am.mk/Zjn_sc03181.1.g00010.1.am.mk/Zjn_sc00140.1.g00170.1.am.mk
	8	Cysteine and methionine metabolism	5/119	28/1160	0.151144	0.95958	obr00270	Zjn_sc00002.1.g11620.1.sm.mk/Zjn_sc00011.1.g07250.1.sm.mkhc/Zjn_sc00004.1.g06640.1.am.mk/Zjn_sc00013.1.g05780.1.sm.mkhc/Zjn_sc05811.1.g00010.1.sm.mk
	9	MAPK signaling pathway - plant	5/119	43/1160	0.456342	0.976645	obr04016	Zjn_sc00051.1.g02700.1.am.mk/Zjn_sc00056.1.g00920.1.am.mk/Zjn_sc00045.1.g00350.1.am.mk/Zjn_sc03592.1.g00010.1.am.mk/Zjn_sc06039.1.g00010.1.am.mk
	10	Amino sugar and nucleotide sugar metabolism	5/119	49/1160	0.57762	0.976645	obr00520	Zjn_sc00009.1.g05730.1.am.mkhc/Zjn_sc00167.1.g00350.1.sm.mk/Zjn_sc00013.1.g04780.1.am.mkhc/Zjn_sc00007.1.g09150.1.sm.mkhc/Zjn_sc00017.1.g03680.1.am.mk
	11	Citrate cycle (TCA cycle)	4/119	15/1160	0.0588725	0.859402	obr00020	Zjn_sc00004.1.g06640.1.am.mk/Zjn_sc00013.1.g05780.1.sm.mkhc/Zjn_sc03181.1.g00010.1.am.mk/Zjn_sc00039.1.g04800.1.am.mk
	12	Carbon fixation in photosynthetic organisms	4/119	20/1160	0.140685	0.95958	obr00710	Zjn_sc00003.1.g13690.1.am.mk/Zjn_sc00004.1.g06640.1.am.mk/Zjn_sc00013.1.g05780.1.sm.mkhc/Zjn_sc00043.1.g00760.1.am.mk
	13	Endocytosis	4/119	46/1160	0.713147	0.976645	obr04144	Zjn_sc00055.1.g01300.1.sm.mk/Zjn_sc00037.1.g02490.1.am.mk/Zjn_sc00078.1.g01200.1.sm.mkhc/Zjn_sc00003.1.g09830.1.sm.mkhc
	14	Protein processing in endoplasmic reticulum	4/119	50/1160	0.774009	0.976645	obr04141	Zjn_sc00005.1.g06540.1.am.mk/Zjn_sc00045.1.g04840.1.sm.mk/Zjn_sc00075.1.g00010.1.am.mk/Zjn_sc00007.1.g11180.1.sm.mk
	15	Ribosome	4/119	74/1160	0.957863	0.976645	obr03010	Zjn_sc08941.1.g00010.1.am.mk/Zjn_sc00051.1.g01310.1.sm.mkhc/novel.31538/Zjn_sc00040.1.g04420.1.sm.mkhc
	16	Galactose metabolism	3/119	14/1160	0.166295	0.95958	obr00052	Zjn_sc00001.1.g00470.1.sm.mk/Zjn_sc00020.1.g01760.1.am.mkhc/Zjn_sc00011.1.g05350.1.sm.mkhc
	17	Glyoxylate and dicarboxylate metabolism	3/119	16/1160	0.220998	0.95958	obr00630	Zjn_sc00004.1.g06640.1.am.mk/Zjn_sc00013.1.g05780.1.sm.mkhc/Zjn_sc00057.1.g01780.1.sm.mk
	18	Pentose and glucuronate interconversions	3/119	19/1160	0.308155	0.95958	obr00040	Zjn_sc00001.1.g01020.1.am.mk/Zjn_sc00013.1.g04780.1.am.mkhc/Zjn_sc00044.1.g01410.1.sm.mk
	19	Glycerophospholipid metabolism	3/119	22/1160	0.396486	0.976645	obr00564	Zjn_sc00002.1.g09570.1.am.mk/Zjn_sc00013.1.g10300.1.sm.mk/Zjn_sc00010.1.g02000.1.am.mkhc
	20	Glutathione metabolism	3/119	27/1160	0.535363	0.976645	obr00480	Zjn_sc00034.1.g01270.1.am.mk/novel.39680/Zjn_sc00089.1.g00070.1.am.mk
	21	Pyrimidine metabolism	3/119	29/1160	0.58578	0.976645	obr00240	Zjn_sc00030.1.g01450.1.sm.mkhc/Zjn_sc04140.1.g00010.1.am.mkhc/novel.36420
	22	RNA transport	3/119	32/1160	0.654657	0.976645	obr03013	Zjn_sc00128.1.g00820.1.sm.mkhc/novel.33983/Zjn_sc00008.1.g10190.1.am.mk
	23	Starch and sucrose metabolism	3/119	37/1160	0.750624	0.976645	obr00500	Zjn_sc01401.1.g00010.1.am.mk/Zjn_sc00029.1.g04890.1.am.mkhc/Zjn_sc00020.1.g01760.1.am.mkhc
	24	Biosynthesis of amino acids	3/119	55/1160	0.935214	0.976645	obr01230	Zjn_sc00002.1.g11620.1.sm.mk/Zjn_sc00020.1.g05960.1.am.mk/Zjn_sc00140.1.g00170.1.am.mk
	25	Fatty acid elongation	2/119	10/1160	0.273803	0.95958	obr00062	novel.3039/Zjn_sc00030.1.g03500.1.sm.mkhc
	26	Pantothenate and CoA biosynthesis	2/119	10/1160	0.273803	0.95958	obr00770	Zjn_sc00020.1.g05960.1.am.mk/Zjn_sc00026.1.g00710.1.sm.mk
	27	Phenylalanine metabolism	2/119	11/1160	0.313709	0.95958	obr00360	Zjn_sc10884.1.g00010.1.sm.mk/Zjn_sc00004.1.g04570.1.sm.mkhc
	28	Biosynthesis of unsaturated fatty acids	2/119	11/1160	0.313709	0.95958	obr01040	Zjn_sc00108.1.g01120.1.sm.mk/Zjn_sc00030.1.g03500.1.sm.mkhc
	29	2-Oxocarboxylic acid metabolism	2/119	11/1160	0.313709	0.95958	obr01210	Zjn_sc00020.1.g05960.1.am.mk/Zjn_sc00140.1.g00170.1.am.mk
	30	Proteasome	2/119	11/1160	0.313709	0.95958	obr03050	Zjn_sc00305.1.g00020.1.sm.mkhc/Zjn_sc00045.1.g01900.1.sm.mk
	31	Lysine degradation	2/119	12/1160	0.353136	0.976645	obr00310	Zjn_sc03207.1.g00010.1.sm.mk/novel.21316
	32	Phagosome	2/119	16/1160	0.500633	0.976645	obr04145	novel.3044/Zjn_sc00036.1.g03560.1.sm.mkhc
	33	Photosynthesis	2/119	18/1160	0.566028	0.976645	obr00195	novel.38887/Zjn_sc00162.1.g00250.1.am.mk
	34	Fatty acid metabolism	2/119	18/1160	0.566028	0.976645	obr01212	Zjn_sc00108.1.g01120.1.sm.mk/Zjn_sc00030.1.g03500.1.sm.mkhc
	35	Glycine, serine and threonine metabolism	2/119	19/1160	0.596366	0.976645	obr00260	Zjn_sc03207.1.g00010.1.sm.mk/Zjn_sc00057.1.g01780.1.sm.mk
	36	Glycolysis / Gluconeogenesis	2/119	35/1160	0.890513	0.976645	obr00010	novel.22770/Zjn_sc03181.1.g00010.1.am.mk
	37	Oxidative phosphorylation	2/119	35/1160	0.890513	0.976645	obr00190	Zjn_sc00039.1.g04800.1.am.mk/Zjn_sc00036.1.g03560.1.sm.mkhc
	38	Spliceosome	2/119	43/1160	0.9468	0.976645	obr03040	Zjn_sc00037.1.g04820.1.am.mk/Zjn_sc00092.1.g00710.1.sm.mkhc
	39	Sulfur metabolism	1/119	10/1160	0.66272	0.976645	obr00920	Zjn_sc00002.1.g11620.1.sm.mk
	40	Fatty acid biosynthesis	1/119	11/1160	0.697621	0.976645	obr00061	Zjn_sc00108.1.g01120.1.sm.mk
	41	alpha-Linolenic acid metabolism	1/119	11/1160	0.697621	0.976645	obr00592	Zjn_sc00049.1.g03840.1.am.mk
	42	SNARE interactions in vesicular transport	1/119	12/1160	0.728938	0.976645	obr04130	Zjn_sc00039.1.g05250.1.am.mk
	43	Autophagy - other	1/119	14/1160	0.782243	0.976645	obr04136	Zjn_sc00086.1.g02830.1.am.mk
	44	Nucleotide excision repair	1/119	15/1160	0.804855	0.976645	obr03420	Zjn_sc11219.1.g00010.1.am.mk
	45	Glycerolipid metabolism	1/119	17/1160	0.843326	0.976645	obr00561	Zjn_sc00010.1.g02000.1.am.mkhc
	46	mRNA surveillance pathway	1/119	19/1160	0.874264	0.976645	obr03015	Zjn_sc00024.1.g01070.1.am.mk
	47	Inositol phosphate metabolism	1/119	20/1160	0.887377	0.976645	obr00562	Zjn_sc00013.1.g10300.1.sm.mk
	48	Phosphatidylinositol signaling system	1/119	21/1160	0.899134	0.976645	obr04070	Zjn_sc00010.1.g02000.1.am.mkhc
	49	Ubiquitin mediated proteolysis	1/119	21/1160	0.899134	0.976645	obr04120	Zjn_sc11219.1.g00010.1.am.mk
	50	Fructose and mannose metabolism	1/119	22/1160	0.909672	0.976645	obr00051	Zjn_sc00017.1.g03680.1.am.mk
	51	Peroxisome	1/119	23/1160	0.919117	0.976645	obr04146	Zjn_sc03207.1.g00010.1.sm.mk
	52	Purine metabolism	1/119	37/1160	0.982956	0.982956	obr00230	Zjn_sc00030.1.g01450.1.sm.mkhc
