# Supplementary material for: Physiological and transcriptomic analyses reveal the mechanisms underlying the salt tolerance of Zoysia japonica Steud
Source: BMC Plant Biol. 2020 Mar 14;20:114. doi: 10.1186/s12870-020-02330-6 (PMC7071773; doi:10.1186/s12870-020-02330-6)
Supplement: Supplementary file 6 — Additional file 6: Online Resource 5 Two hundred twenty-three DEGs selected from each comparison of Z004 and Z011 roots. [file 12870_2020_2330_MOESM6_ESM.xlsx]

## Sheet: Sheet1
Online Resource 5 Two hundred twenty-three DEGs selected from each comparison of Z004 and Z011 roots
Gene ID	Gene family	FPKM
		Z0040R	Z0041R	Z00424R	Z00472R	Z0110R	Z0111R	Z01124R	Z01172R
novel.4074	Auxin inducible	2.41804	0.999041	3.20681	1.44486	10.8453	4.08485	1.99526	1.22761
Zjn_sc00002.1.g13200.1.sm.mk	Auxin inducible	318.001	43.7953	35.8336	25.742	18.0227	64.9563	101.432	12.6624
Zjn_sc00003.1.g11120.1.sm.mk	Auxin inducible	262.492	81.1826	37.6404	44.8293	3.91685	42.8752	70.2587	6.17538
Zjn_sc00008.1.g01320.1.am.mk	Auxin inducible	120.847	169.566	114.134	119.739	11.1671	30.6883	89.5799	34.447
Zjn_sc00015.1.g02570.1.sm.mk	Auxin inducible	12.4522	16.7205	19.3102	21.8207	4.18299	31.229	4.94721	3.47868
Zjn_sc00017.1.g04870.1.am.mk	Auxin inducible	294.394	548.06	130.312	333.553	19.919	116.757	451.728	104.36
Zjn_sc00018.1.g00990.1.am.mk	Auxin inducible	34.7358	187.847	112.898	188.172	11.0977	21.3351	102.815	32.7506
Zjn_sc00020.1.g02750.1.sm.mk	Auxin inducible	218.704	132.658	32.1955	113.702	11.7259	37.6096	249.628	42.663
Zjn_sc00045.1.g03390.1.sm.mk	Auxin inducible	10.9009	0.665339	6.91549	0.699814	14.1244	7.25445	7.59312	4.2046
Zjn_sc00068.1.g00740.1.am.mk	Auxin inducible	7.96957	8.79478	2.25617	5.56323	2.37385	2.89187	5.40452	0.561398
Zjn_sc00088.1.g01630.1.sm.mk	Auxin inducible	10.9722	9.4713	14.4771	13.006	27.9257	17.2115	2.40201	24.7543
Zjn_sc00007.1.g03560.1.sm.mk	Auxin inducible	96.9272	133.506	198.939	137.954	310.089	266.537	429.524	601.086
Zjn_sc00008.1.g00770.1.am.mk	Auxin inducible	853.795	647.075	413.761	562.182	175.227	204.185	578.202	242.265
Zjn_sc00092.1.g02060.1.sm.mk	Auxin inducible	799.238	333.711	308.828	249.252	356.47	292.449	400.85	191.012
novel.25809	Auxin response	11.991	7.82059	13.3603	11.4919	9.3221	4.24124	2.27925	4.76144
novel.31442	Auxin response	17.8734	17.0734	15.5653	20.0989	7.44595	8.074	10.8172	13.3535
novel.7436	Auxin response	17.3704	13.4972	16.6186	14.5236	7.98248	18.6075	18.5268	14.8054
novel.34488	Auxin response	24.0479	18.7258	15.5058	16.8269	5.40659	13.1628	24.1471	13.7698
novel.3726	Auxin response	4.67182	4.14031	3.52864	3.95895	0.847463	5.98492	5.5842	2.64289
novel.2575	EIN3	40.9356	51.2055	51.8662	48.9331	108.822	64.5053	43.1932	67.2197
novel.7982	EIN3	17.9562	14.3313	13.8804	12.8085	6.24784	9.67389	10.8212	6.03013
Zjn_sc00020.1.g00370.1.sm.mk	EIN3	4.16953	11.9697	8.49876	8.83326	15.8349	12.4985	27.9817	19.9273
novel.1272	EIN3	14.7776	14.1736	15.0786	13.119	6.10896	14.1018	18.2244	13.2032
novel.13326	EIN3	4.21394	4.05517	3.69021	3.57094	1.27401	1.54238	5.16605	0.993277
Zjn_sc00001.1.g00520.1.sm.mk	EIN3	14.5987	3.89063	3.29367	4.40701	3.75425	7.44407	17.9313	4.20286
novel.12720	PP2C	14.7776	14.1736	15.0786	13.119	6.10896	14.1018	18.2244	13.2032
novel.16946	PP2C	24.0709	17.2248	13.7321	18.2771	8.24532	10.9555	17.0751	10.5531
novel.29251	PP2C	37.1363	63.5337	24.8865	33.8078	13.6237	7.36949	4.2853	5.48411
novel.31053	PP2C	53.7823	54.9662	45.0272	53.1216	24.4533	37.3763	38.1538	32.8311
novel.520	PP2C	37.5542	35.5839	30.8314	27.2436	22.3852	22.2394	31.2987	10.8364
novel.6944	PP2C	14.9812	7.63454	8.89108	8.34878	6.31452	4.29425	4.84047	4.25453
novel.7529	PP2C	6.22548	8.5724	8.59432	6.35641	15.6704	8.59936	7.59563	8.74845
Zjn_sc00031.1.g04180.1.am.mk	PP2C	14.5777	7.9089	5.37956	5.19919	6.67772	10.4424	21.4367	2.49901
Zjn_sc00069.1.g02430.1.sm.mkhc	PP2C	5.5876	6.82763	8.39481	7.3787	14.8418	13.856	11.5595	11.0634
novel.10281	PP2C	9.35107	5.76569	3.91687	3.43651	1.23635	3.84178	5.26403	1.61938
novel.13651	PP2C	15.6366	10.083	3.77143	16.844	12.7057	3.47602	18.5468	10.7449
novel.13990	PP2C	4.68151	6.28621	6.62854	3.68927	17.5822	4.90465	3.95094	5.62939
novel.17627	PP2C	12.445	11.8663	5.19177	10.1911	1.94342	5.04476	11.803	6.42108
novel.25564	PP2C	19.1638	16.7745	5.96034	9.74561	1.2712	8.01979	13.7314	3.08337
novel.25747	PP2C	11.0102	38.7449	25.2474	31.9719	4.67335	14.5044	24.2904	9.75452
novel.2702	PP2C	25.9693	2.17095	9.70614	2.78294	4.58249	11.0032	13.0073	1.71491
novel.2819	PP2C	7.60792	1.37226	5.50019	4.49047	7.94497	5.71477	6.43834	6.20957
novel.28781	PP2C	5.80769	2.67707	2.34842	4.65216	1.12314	2.85546	9.16554	2.28838
novel.28976	PP2C	4.68703	4.45799	1.76366	4.9648	1.01217	2.56141	6.58401	2.51647
novel.30342	PP2C	37.2879	34.3897	23.8457	25.2231	8.39141	22.268	44.5099	17.0233
novel.3424	PP2C	9.91993	9.33839	5.15889	6.2324	2.19559	4.71628	10.9278	4.32701
novel.36955	PP2C	5.22972	4.38896	1.76341	3.62715	1.08903	1.36727	5.5813	2.64152
novel.8098	PP2C	4.88953	4.06438	3.34519	3.37066	2.41349	5.43291	11.5961	3.07339
novel.9206	PP2C	4.34972	7.17279	3.6337	4.14945	1.6809	4.05004	6.54871	2.51824
Zjn_sc00003.1.g08590.1.am.mk	PP2C	72.2757	6.64221	29.5558	11.644	19.5842	60.2264	31.5848	16.7124
Zjn_sc00018.1.g07720.1.am.mk	PP2C	179.176	43.9545	91.7962	131.518	132.376	68.2619	185.866	180.306
novel.25461	bZIP	3.3791	2.20387	3.72534	1.84081	12.7597	5.30065	2.21925	5.37066
novel.10654	bZIP	11.9641	14.0795	14.6231	14.7616	29.8718	13.0389	10.9181	17.5542
novel.15116	bZIP	28.4229	31.5486	32.2207	51.7013	130.208	48.4738	52.7258	109.517
novel.19479	bZIP	15.3294	10.8066	13.6339	13.6218	5.79321	10.7542	13.3117	10.4786
novel.20320	bZIP	13.7287	13.5768	15.155	16.311	37.4999	14.5147	14.2151	18.4541
novel.23420	bZIP	11.7215	13.8398	17.7531	25.6887	27.6259	11.7429	12.6976	27.9149
novel.32403	bZIP	18.7241	7.61887	7.45317	9.69651	9.11625	19.6256	27.65	11.8763
novel.35978	bZIP	13.9888	19.941	22.2071	24.0174	31.3543	14.4384	14.833	20.1902
novel.6527	bZIP	5.01449	4.6492	4.70492	4.80579	13.1493	5.73563	6.40363	10.8066
novel.7635	bZIP	45.3318	47.01	31.9908	36.8718	16.2724	20.2288	53.9134	29.278
novel.78	bZIP	7.87427	4.08095	6.01098	3.99974	20.7635	13.9051	9.3147	8.98725
Zjn_sc00015.1.g04420.1.sm.mk	bZIP	23.8759	26.7166	38.9856	28.8503	79.7466	66.0283	34.5554	48.7746
Zjn_sc00107.1.g01240.1.sm.mkhc	bZIP	59.955	89.0705	159.186	143.681	212.392	76.4563	35.1869	91.4077
novel.36514	bZIP	23.3085	33.6469	23.3724	14.1438	45.5566	8.92354	18.697	7.25676
novel.39	bZIP	4.34157	3.10415	1.71274	2.30939	0.876686	1.65101	4.66584	1.06323
novel.4508	bZIP	8.24708	11.3904	12.7676	13.9219	96.0705	26.0893	15.5268	65.0941
Zjn_sc00018.1.g02790.1.am.mk	bZIP	61.2947	50.3725	81.945	45.8867	152.33	35.8594	47.7349	72.0028
Zjn_sc00026.1.g01270.1.am.mk	bZIP	18.6166	8.84541	5.76086	8.19133	2.04106	9.04171	3.29176	2.43036
Zjn_sc00037.1.g05090.1.sm.mk	bZIP	15.914	27.8293	36.7646	30.0553	185.099	60.6189	33.4613	77.8139
Zjn_sc00045.1.g01980.1.sm.mk	bZIP	1.24906	8.38605	10.5964	14.4069	1.61842	7.23871	0.638033	10.5991
Zjn_sc00045.1.g04610.1.sm.mk	bZIP	47.0812	44.9451	97.2361	56.8846	260.218	161.893	53.5478	158.488
novel.1352	bZIP	25.3	17.8215	5.44809	20.5022	12.0019	16.0664	35.1688	19.2918
novel.12165	GRAS	5.109	6.10844	7.46949	7.95705	19.1339	7.62088	4.93346	12.8014
Zjn_sc00004.1.g08020.1.sm.mk	GRAS	196.898	194.6	122.096	130.04	73.5225	82.6489	154.818	74.8819
Zjn_sc00016.1.g06200.1.am.mk	GRAS	0.394585	0.441532	0.899854	1.62544	30.534	7.52218	1.67965	9.61087
Zjn_sc00016.1.g06930.1.am.mk	GRAS	67.1554	71.0347	52.6	64.2864	45.6966	75.0315	139.729	48.5618
Zjn_sc00023.1.g01030.1.sm.mk	GRAS	236.856	135.332	110.691	107.771	76.0735	101.936	183.607	85.2886
Zjn_sc00036.1.g00820.1.am.mk	GRAS	3.99207	4.93502	7.51726	5.41447	14.163	8.46555	5.04942	9.35005
Zjn_sc00067.1.g00550.1.am.mk	GRAS	6.64823	24.022	32.7485	23.9009	0	0	0	0
Zjn_sc01621.1.g00010.1.am.mk	GRAS	211.888	123.267	144.599	125.132	102.119	102.561	116.414	94.6055
novel.24172	GRAS	61.4027	37.9081	30.8882	43.7828	6.04966	17.8843	67.8052	17.3527
novel.35448	GRAS	3.14471	3.56026	5.56848	3.83182	32.0377	9.42261	3.49617	10.8135
novel.4157	GRAS	3.02675	3.35301	4.84558	3.47331	12.7458	5.74698	2.4351	6.34964
novel.8767	GRAS	159.824	167.269	91.3926	194.964	14.0384	59.6391	281.566	56.6873
Zjn_sc00002.1.g07190.1.sm.mk	GRAS	25.0338	48.7273	26.7699	38.4763	0.817728	5.58243	36.4283	1.28925
Zjn_sc00003.1.g05760.1.am.mk	GRAS	2.22055	1.86357	1.67112	2.41749	1.31871	7.78902	1.84321	0.785118
Zjn_sc00009.1.g04500.1.sm.mkhc	GRAS	2.82086	2.32001	1.41847	2.16632	0.365501	1.74233	1.94524	0.498683
Zjn_sc00012.1.g08290.1.am.mk	GRAS	29.2603	12.7115	13.4242	20.9668	6.87635	2.75621	27.2553	6.89702
Zjn_sc00058.1.g02520.1.am.mk	GRAS	10.8789	6.8982	10.6681	5.12162	1.56621	4.59025	9.35439	2.5643
Zjn_sc00103.1.g00280.1.am.mk	GRAS	14.0872	11.3495	4.81117	15.2801	1.8983	4.33119	11.0528	6.26914
novel.14936	bHLH	8.20832	13.7774	10.5295	9.4918	22.9995	15.022	7.54721	18.4774
novel.1897	bHLH	8.40898	9.53168	9.95199	7.71197	2.54702	2.69812	1.50618	3.39789
novel.21721	bHLH	15.3774	6.09296	7.14012	3.91641	10.1256	17.6465	13.5208	5.94203
novel.23880	bHLH	11.1175	0.888588	0.325974	0.280389	1.02893	1.81661	1.21691	1.8718
novel.32308	bHLH	8.04274	17.1812	17.5579	16.9097	4.5	9.7848	6.86275	4.91177
novel.35923	bHLH	15.4709	5.47975	5.5006	5.07549	6.1558	11.5929	18.8545	3.96254
novel.7251	bHLH	3.81022	7.22297	10.0284	5.8562	14.8108	7.38327	9.44528	4.22643
Zjn_sc00059.1.g01300.1.sm.mk	bHLH	427.638	290.455	312.696	321.058	178.356	301.1	504.921	256.603
Zjn_sc00078.1.g02350.1.am.mk	bHLH	6.81841	4.10423	7.33504	7.80361	15.8415	7.3149	7.92663	11.084
Zjn_sc00090.1.g01060.1.am.mk	bHLH	12.6268	7.57563	3.63927	15.6517	6.26579	3.44166	16.8795	3.79952
novel.10224	bHLH	2.96209	7.18146	7.16038	3.9511	2.45206	10.1642	18.6612	1.00851
novel.13003	bHLH	1.57677	0.756162	1.20204	1.11348	9.7774	3.81319	1.55333	4.88474
novel.14416	bHLH	2.4344	2.13733	3.61286	1.9836	8.73492	1.97057	2.58269	4.50227
novel.15387	bHLH	2.65185	2.32229	3.1237	2.44262	6.49858	2.63759	1.41349	3.64174
novel.1977	bHLH	14.8246	4.17611	4.00017	2.7087	5.50729	24	2.54184	3.32329
novel.22680	bHLH	8.77876	11.1181	7.94432	8.87634	4.65329	17.4353	24.7655	7.33647
novel.23068	bHLH	2.84702	5.17218	1.09993	2.0105	0.867979	3.37139	4.6195	2.84221
novel.24978	bHLH	18.1427	29.607	13.4695	22.4363	6.41119	12.471	58.6646	12.1951
novel.26774	bHLH	11.7525	7.93952	4.79435	8.40245	1.70249	4.87611	8.72531	3.23479
novel.6142	bHLH	12.4921	0.426459	1.3037	0.224278	0.960192	7.65288	1.62231	1.59704
novel.8275	bHLH	34.605	38.839	18.607	56.6108	11.8667	15.1696	62.8896	44.7601
Zjn_sc00005.1.g03230.1.am.mk	bHLH	47.442	25.8733	6.68058	10.273	2.63589	5.61964	65.7607	2.17139
Zjn_sc00008.1.g06800.1.am.mk	bHLH	11.2177	4.10088	3.08592	1.90784	1.14148	4.59495	14.1753	1.21825
Zjn_sc00011.1.g01200.1.sm.mk	bHLH	90.7011	21.6747	33.4457	15.0176	16.5992	76.4314	27.8771	13.045
Zjn_sc00029.1.g03690.1.sm.mk	bHLH	289.76	7.96214	49.3302	15.3536	43.5373	161.933	56.9434	19.0085
Zjn_sc00032.1.g00520.1.am.mk	bHLH	11.8416	1.86224	4.72952	1.8834	7.74077	17.5714	12.0977	3.41987
Zjn_sc00034.1.g02330.1.am.mkhc	bHLH	1.53179	9.52649	1.58852	1.53718	6.1632	2.28693	5.93019	1.90033
Zjn_sc00039.1.g03650.1.am.mk	bHLH	7.86909	7.11616	13.4482	9.01588	40.8882	21.014	8.7365	36.4154
Zjn_sc00087.1.g00860.1.am.mk	bHLH	3.54663	2.26778	1.57141	2.86234	0.875314	2.06054	6.4702	1.53927
novel.11059	SBP	9.89967	8.9742	7.956	8.2593	25.3294	11.6578	8.44942	13.5873
novel.29257	SBP	2.99418	3.15898	4.91635	4.68193	51.8202	18.7874	4.91612	22.3829
novel.30984	SBP	6.98013	3.80344	6.14583	3.57188	19.006	15.0885	3.56552	7.53501
novel.32257	SBP	13.0337	11.7842	7.41897	10.1858	3.65904	10.4953	16.7775	4.99744
novel.745	SBP	0.940294	2.88595	2.60998	1.6126	12.7056	3.35972	1.09786	11.0608
Zjn_sc00022.1.g01350.1.am.mk	TCP	12.6945	10.474	10.0453	15.553	2.11385	2.79907	1.87504	1.15364
Zjn_sc00031.1.g02230.1.am.mk	TCP	3.27213	3.2953	4.36534	3.53826	10.9968	3.08773	5.17101	1.9282
Zjn_sc00049.1.g04400.1.sm.mk	TCP	33.3946	29.4076	54.9603	35.2092	56.7537	80.7292	71.8829	68.2442
Zjn_sc00118.1.g00470.1.sm.mk	TCP	18.7589	31.6097	29.2916	31.6891	65.7694	26.926	32.6924	38.4949
novel.30217	TCP	13.6593	17.0813	24.2258	20.3226	51.4742	17.5558	8.14907	25.5607
novel.32405	TCP	3.41162	2.25297	2.75496	1.93526	7.10172	3.63357	1.19988	3.16391
Zjn_sc00043.1.g03860.1.am.mk	TCP	11.1109	1.77261	7.04462	2.48594	24.0892	15.7036	6.74325	6.53448
novel.25076	WRKY	19.2099	18.2449	21.9255	18.8962	48.6341	24.2948	18.5083	28.616
novel.26189	WRKY	27.8753	25.25	20.9229	25.2365	10.7086	19.473	29.0811	18.0283
novel.35615	WRKY	7.52179	8.33257	7.71908	7.76837	27.4108	11.7868	8.06864	10.3719
Zjn_sc00008.1.g04060.1.sm.mkhc	WRKY	134.899	50.5503	46.9846	19.3344	9.11516	30.9685	35.6921	10.0389
Zjn_sc00016.1.g03060.1.sm.mkhc	WRKY	130.767	53.4313	90.7599	65.6043	82.743	96.1672	137.692	184.865
Zjn_sc00039.1.g05460.1.sm.mk	WRKY	10.5564	6.90571	3.66665	3.53619	3.15647	1.11457	1.24438	0.0765623
Zjn_sc00049.1.g00990.1.sm.mk	WRKY	11.2545	6.37763	16.5298	13.2704	23.7046	15.1939	13.4082	16.8742
novel.10143	WRKY	0.927822	1.60182	1.74109	1.87202	16.8306	4.85145	1.82806	7.87316
novel.10432	WRKY	9.33261	5.28191	3.10276	5.17433	0.59962	2.25846	7.68267	1.01809
novel.10879	WRKY	8.85326	2.74337	1.11821	1.44276	1.47067	2.49267	4.75425	0.49941
novel.1285	WRKY	8.14995	7.14371	4.08893	5.7553	2.49332	3.62523	10.9281	3.09501
novel.19051	WRKY	13.3483	1.81048	3.54221	3.2373	1.74702	9.37667	5.37211	2.16113
novel.19101	WRKY	3.11558	1.60905	3.44325	1.9886	8.6172	2.46713	1.65268	3.10699
novel.23742	WRKY	32.9717	2.55425	9.28335	2.53734	5.06636	22.4347	10.5264	4.48375
novel.30501	WRKY	4.45644	4.41443	4.85822	3.71453	0.662619	3.20881	3.58252	4.27063
novel.36081	WRKY	9.65557	19.7158	16.7058	17.1872	1.24074	2.11756	11.1279	4.13807
novel.39319	WRKY	3.42712	3.49106	5.23914	1.58562	5.66553	0.756963	4.16524	0.445691
novel.72	WRKY	32.1647	13.3025	10.7739	6.26904	16.5037	17.1885	25.0394	6.79312
novel.8841	WRKY	16.3452	4.96765	4.74917	3.13503	2.61465	7.13983	14.534	0.887882
Zjn_sc00005.1.g03930.1.am.mk	WRKY	49.314	23.9919	24.8392	11.2716	35.8067	14.6056	11.6823	1.57232
Zjn_sc00005.1.g04120.1.am.mk	WRKY	2.23713	1.80237	3.36718	2.94897	11.0149	6.00477	2.34263	8.54255
Zjn_sc00007.1.g08050.1.sm.mkhc	WRKY	6.9329	2.95014	1.40291	3.93047	0.948911	1.87638	3.96537	1.10479
Zjn_sc00009.1.g08230.1.sm.mk	WRKY	32.4942	1.53997	5.96313	0.53992	4.2103	36.2053	28.9983	3.9648
Zjn_sc00009.1.g08270.1.sm.mkhc	WRKY	14.5755	2.42123	2.714	2.70586	1.36288	4.33119	2.76321	0.354188
Zjn_sc00011.1.g02350.1.sm.mkhc	WRKY	320.518	224.891	110.391	141.254	17.2784	67.6935	268.089	30.684
Zjn_sc00011.1.g02540.1.sm.mk	WRKY	60.3338	38.4265	24.0032	21.8138	5.48831	19.0015	23.1143	6.72108
Zjn_sc00012.1.g00620.1.sm.mk	WRKY	4.30616	12.0092	4.89501	7.60226	1.28758	5.60742	8.62931	4.84084
Zjn_sc00012.1.g01370.1.am.mk	WRKY	24.1173	26.8232	14.7333	28.2131	2.52517	17.8332	57.1171	6.27811
Zjn_sc00022.1.g04390.1.sm.mkhc	WRKY	7.99719	1.99336	1.10081	2.26573	1.92349	3.50554	5.13688	1.85117
Zjn_sc00029.1.g04940.1.sm.mkhc	WRKY	99.3729	100.077	58.1962	79.9992	13.9488	25.6123	140.099	19.051
Zjn_sc00040.1.g03610.1.am.mkhc	WRKY	24.7634	3.195	2.96634	2.24036	0.570927	9.75738	19.4467	1.49561
Zjn_sc00045.1.g02590.1.am.mkhc	WRKY	1023.41	201.021	302.79	214.131	155.133	613.039	555.855	121.964
Zjn_sc00050.1.g02440.1.am.mk	WRKY	1.74809	1.95006	0.662378	2.94371	0.0696927	0.664444	9.35528	2.43424
Zjn_sc00066.1.g03460.1.am.mkhc	WRKY	4.77286	4.82861	0.751481	3.13962	0.254147	1.25638	6.81311	1.41784
Zjn_sc00069.1.g00340.1.sm.mkhc	WRKY	107.647	35.1796	62.6327	23.9653	38.1678	144.338	87.7857	21.8861
Zjn_sc00086.1.g02720.1.sm.mkhc	WRKY	288.586	64.9151	72.0998	58.5885	49.51	202.931	202.355	35.9274
Zjn_sc00316.1.g00050.1.am.mk	WRKY	3.48223	7.52203	5.34481	6.62879	2.55024	9.69779	14.8488	4.13971
novel.18605	F-box	35.9598	25.8706	30.2266	29.3544	8.37826	19.9845	35.8946	13.2508
novel.24910	F-box	2.46805	1.62795	1.56411	4.40307	0.168309	0.43583	1.39341	0.326597
novel.34547	F-box	1.22513	5.96341	6.03488	5.67761	6.6473	7.42701	3.98954	6.13655
novel.35988	F-box	5.36208	5.179	5.86957	6.37738	1.52362	3.87361	7.06375	3.50346
novel.9226	F-box	0.826332	1.35615	3.91967	2.00996	4.4017	6.38514	1.68839	3.7224
Zjn_sc00020.1.g00690.1.sm.mk	F-box	4.3037	22.7171	19.6157	9.0127	7.49921	15.345	15.9192	11.3337
Zjn_sc00009.1.g04800.1.sm.mk	F-box	19.4769	6.36771	10.5674	7.05646	2.27646	1.50719	4.54336	2.8989
Zjn_sc00034.1.g05360.1.am.mk	F-box	19.2531	5.66944	4.85287	4.05498	12.0356	15.2995	12.164	18.4713
novel.11395	WD40	1.60689	1.15077	3.7818	2.95035	10.6879	6.0776	2.95494	8.68633
novel.23904	WD40	16.1883	12.1052	9.86828	11.2264	7.28485	12.4182	12.2552	8.59123
novel.28346	WD40	18.7515	18.0733	20.967	18.3599	45.3882	28.8432	21.1549	24.3505
novel.31310	WD40	13.8148	10.8818	11.6097	14.7488	3.31221	4.18058	4.66746	6.10241
novel.3518	WD40	6.363	6.76758	6.46524	5.65011	16.5708	10.9531	6.37184	10.1573
novel.40683	WD40	33.5378	34.4206	29.2	28.1336	9.82584	6.64596	3.76455	5.43801
novel.12238	WD40	9.05228	5.98951	10.663	7.96747	37.2272	15.006	8.44382	21.1518
novel.16895	WD40	3.65414	2.07171	4.66665	2.58047	15.151	12.0374	2.48876	6.8906
novel.24480	WD40	13.7397	15.2239	11.3589	13.8415	4.1083	15.1222	17.9631	9.69318
novel.3563	WD40	6.06231	4.20146	2.97018	3.55604	0.9502	2.63945	8.54087	2.0282
novel.4039	WD40	2.02577	2.04011	1.43924	1.95325	0.353339	1.24767	2.50736	0.844805
Zjn_sc00027.1.g02480.1.sm.mkhc	WD40	20.519	15.6379	7.77789	12.2056	1.97604	6.93525	28.8236	4.22656
novel.23635	DUF125	3.56027	6.6929	6.66426	5.02835	11.6249	8.60066	1.96411	5.2366
Zjn_sc00004.1.g14110.1.sm.mk	DUF125	84.7848	31.7145	85.2684	95.1553	191.072	84.5093	31.0896	68.5194
Zjn_sc00039.1.g04060.1.am.mkhc	DUF125	16.7123	18.4734	19.6332	12.9755	1.91419	21.4603	9.90458	4.87515
novel.15339	DUF125	7.78587	8.33344	12.5062	8.12776	23.6854	11.7708	6.57086	10.8518
Zjn_sc00004.1.g05690.1.sm.mk	DUF125	5.67475	1.3252	8.30495	9.06014	22.0585	6.09575	2.07952	7.79302
novel.4169	DUF315	5.02161	6.40853	9.06303	6.65267	17.7451	9.37992	6.10533	9.5475
novel.39918	DUF315	1.59172	2.03555	3.67143	1.76634	6.97291	4.78567	1.04537	4.14495
Zjn_sc00012.1.g05940.1.sm.mkhc	DUF315	3.6829	5.34628	7.1504	4.21747	13.6065	6.8767	2.05922	5.39633
novel.16382	DUF6	4.24177	9.27856	15.7832	13.7694	45.8304	52.5246	13.5247	70.6982
novel.31005	DUF6	12.2876	21.4778	19.3931	23.3387	8.09782	20.6459	13.6354	8.98863
novel.3363	DUF6	54.232	30.7387	61.5275	58.4082	194.74	77.1805	59.5111	105.349
Zjn_sc00007.1.g03600.1.sm.mkhc	DUF6	126.611	108.066	236.364	186.717	417.459	212.889	231.562	240.319
Zjn_sc00109.1.g00530.1.am.mk	DUF6	40.8308	43.2682	48.0237	35.4937	34.4293	42.499	54.7131	94.1436
novel.10952	DUF6	13.6534	10.058	13.311	12.1861	99.1425	15.964	16.7093	32.2722
novel.13547	DUF6	1.08614	4.52117	4.54769	4.29523	10.8364	4.57181	0.832217	8.90938
novel.17769	DUF6	13.8735	13.8481	29.634	19.1608	50.2693	26.6257	8.84275	36.4638
novel.29183	DUF6	5.88903	5.62917	9.75153	7.26008	28.7112	11.2342	6.27128	18.916
novel.32514	DUF6	3.40774	2.57391	3.32227	2.03045	28.9763	8.86753	6.69085	12.2495
novel.3675	DUF6	2.41135	0.441532	0.899854	1.62544	30.534	7.52218	1.67965	9.61087
novel.40055	DUF6	1.27823	0.858186	2.32368	2.19216	12.3033	2.17219	0.279828	6.11196
novel.3771	DUF602	6.08063	6.20533	8.08719	6.87038	22.6907	6.56561	5.03179	7.56771
novel.3483	DUF605	44.2172	73.4909	109.315	80.6682	83.4589	117.042	110.269	219.174
novel.39874	DUF605	42.6965	39.2894	80.8181	64.021	133.23	85.6157	63.2034	114.679
novel.14613	DUF803	9.35539	12.157	6.93733	6.25136	3.64959	9.94139	9.71181	9.48464
novel.26532	DUF1671	9.12464	7.44942	7.25146	6.90754	1.98624	7.08037	11.8575	4.95542
novel.1832	HSP70	26.3533	28.9087	38.9559	47.0845	72.1175	37.1602	38.7295	78.2075
novel.18363	HSP70	61.2509	87.8606	78.2293	124.737	71.0943	113.706	223.022	229.411
novel.26413	HSP70	11.4884	12.6142	11.0037	12.8453	4.96186	11.1147	15.0377	10.2112
novel.27651	HSP70	32.8511	39.3479	43.2222	42.3387	75.4777	49.7976	43.1658	60.2078
novel.37659	HSP70	748.399	708.093	932.358	789.629	1788.12	883.244	732.037	1132.34
novel.7426	HSP70	1.75193	2.94056	2.7168	2.7149	0.819719	1.87029	4.62367	1.56004
novel.13461	ubiquitin	12.0146	12.7397	11.3197	12.6484	5.57212	11.3185	12.365	8.56914
novel.25356	ubiquitin	26.5131	32.3258	28.2969	28.0844	73.2411	49.6861	33.3162	52.5955
novel.25818	ubiquitin	8.82272	13.4398	13.0258	10.8377	2.40161	4.68112	5.2263	8.31849
novel.35481	ubiquitin	40.5554	47.2745	38.0143	36.2501	12.5164	35.7222	45.1432	26.0437
novel.37335	ubiquitin	24.4498	11.0097	20.6187	12.6234	61.7326	35.8911	15.9605	27.5098
novel.38460	ubiquitin	14.787	19.1589	25.8416	30.1128	11.5217	8.75323	7.22626	9.78133
novel.7422	ubiquitin	37.5774	34.5836	30.0185	28.0271	8.31549	19.9357	25.2338	12.5796
Zjn_sc00017.1.g01530.1.am.mk	ubiquitin	23.5591	15.6145	14.2583	14.0774	4.10924	1.65829	3.81856	1.92225
Zjn_sc00026.1.g02870.1.am.mkhc	ubiquitin	5.80048	8.05732	9.27788	8.08638	21.1866	18.0291	11.517	18.098
novel.14997	ubiquitin	5.7426	3.88365	3.57895	4.8545	0.868991	2.37807	5.13876	2.01558
novel.15002	ubiquitin	19.3761	20.236	60.4161	136.415	47.1684	49.6084	14.3964	131.018
novel.21697	ubiquitin	19.5188	31.5982	40.4359	23.574	4.01815	18.8622	10.6227	4.64382
Zjn_sc00009.1.g03360.1.sm.mkhc	ubiquitin	45.8665	107.143	71.4212	41.6249	16.9448	85.848	72.9012	15.5468
